# Supplementary material for: Comparative Genomic Analysis of Citrobacter and Key Genes Essential for the Pathogenicity of Citrobacter koseri
Source: Front Microbiol. 2019 Dec 6;10:2774. doi: 10.3389/fmicb.2019.02774 (PMC6908497; doi:10.3389/fmicb.2019.02774)
Supplement: FIGURE S1 — Heatmap chart generated from distances calculated based on the ANI values of 129 Citrobacter strains. The colors in the heatmap represent pairwise average nucleotide identity (ANI) values, with a gradient from red (low) to yellow green (high). [file Data_Sheet_1.zip]

Archive with 1 entries (1 files):
- Figure S1.JPEG
