# Supplementary material for: Comparative Genomic Analysis of Citrobacter and Key Genes Essential for the Pathogenicity of Citrobacter koseri
Source: Front Microbiol. 2019 Dec 6;10:2774. doi: 10.3389/fmicb.2019.02774 (PMC6908497; doi:10.3389/fmicb.2019.02774)
Supplement: TABLE S1 — The list of strains in this research. [file Table_1.xlsx]

## Sheet: Sheet1
Table1:The list of strains in this research
strain name	accession number & lab number	GC (%)	ORF number	genome size(Mb)
EHEC_EDL933	GCA_000732965.1	51	5904	5.0501
C.rodentium_ATCC-51459	GCA_000835925.1	56	4828	4.37967
C.rodentium_ICC168	GCA_000027085.1	55	5103	4.81393
C.farmeri_GTC-1319	GCA_000764735.1	54	4560	4.40261
C.amalonaticus_Y19	GCA_000981805.1	54	5325	5.01967
C.freundii_CFNIH2	GCA_002880615.1	54	5105	4.75514
C.amalonaticus_FDAARGOS-122	GCA_001559075.1	54	4404	4.33076
C.amalonaticus_FDAARGOS-165	GCA_001558935.1	54	4689	4.4874
C.amalonaticus_L8A	GCA_000731055.1	54	4851	4.61376
C.amalonaticus_FDAARGOS-166	GCA_001471655.1	54	4427	4.21171
C.amalonaticus_MGH151	GCA_002151695.1	54	4681	4.38896
C.amalonaticus_YG8	GCA_001276125.1	54	4547	4.33535
C.amalonaticus_YG6	GCA_001276105.1	54	4540	4.33342
C.amalonaticus_S1285	GCA_002918935.1	53	5354	4.91511
C.amalonaticus_S648	GCA_002919495.1	53	5351	4.91436
C.amalonaticus_S646	GCA_002918555.1	53	5358	4.9148
C.amalonaticus_S647	GCA_002918535.1	53	5356	4.91522
C.koseri_TBCP-5362	GCA_005406305.1	55	4163	4.03517
C.koseri_CK778	GCA_003226155.1	54	4621	4.23347
C.koseri_PRJEB6512	GCA_000939835.1	54	4794	4.38577
C.koseri_ATCC-BAA-895	GCA_000018045.1	54	5031	4.36243
C.koseri_YDC582	GCF_002863965.1	54	4477	4.17614
C.koseri_FDAARGOS-86	GCA_000783445.1	54	4189	3.97602
C.koseri_L168	GCA_003184045.1	54	4760	4.33609
C.koseri_AR-0025	GCA_002947035.1	54	4759	4.38976
C.koseri_PSS-7778B	GCA_001546325.1	54	4877	4.34731
C.koseri_GED7778C	GCA_001546305.1	54	4847	4.34222
C.koseri_FDAARGOS-164	GCA_001471775.1	54	4177	3.84278
C.koseri_DNF00568	GCA_001552875.1	54	5055	4.4186
C.koseri_AR-0024	GCA_002947675.1	54	4740	4.40795
C.koseri_FDAARGOS-287	GCA_002208985.3	54	4757	4.41124
C.werkmanii_FDAARGOS-364	GCA_002386385.1	53	4718	4.35043
C.youngae_wls711	GCA_005281055.1	53	4588	4.27162
C.gillenii_wls829	GCA_005280825.1	53	4359	4.07824
C.gillenii_TBCS-14	GCA_005280805.1	53	4724	4.3021
C.freundii_wls613	GCA_005281195.1	53	4626	4.3038
C.braakii_wls718	GCA_005280945.1	53	4565	4.18733
C.youngae_wls619	GCA_005281345.1	52	4880	4.53667
C.youngae_wls715	GCA_005281015.1	52	4700	4.32972
C.pasteurii_CIP-55.13	GCA_000826205.1	52	4777	4.37416
C.freundii_YDC691	GCF_002863945.1	52	5984	5.12519
C.braakii_wls828	GCA_005280855.1	52	4504	4.16809
C.youngae_wls827	GCA_005280875.1	52	4450	4.08276
C.youngae_wls716	GCA_005280975.1	52	4592	4.25136
C.youngae_wls617	GCA_005281175.1	52	4514	4.18674
C.youngae_ATCC-29220	GCA_000155975.1	53	5278	4.64129
C.freundii_CFNIH1	GCA_000648515.1	53	4961	4.65965
C.werkmanii_AK-8	GCA_002114305.1	52	5077	4.6952
C.werkmanii_wls708	GCA_005281255.1	53	4580	4.34103
C.werkmanii_ARLG-2975	GCA_002185305.2	52	4855	4.56634
C.werkmanii_wls717	GCA_005280955.1	53	4597	4.38066
C.gillenii_wls707	GCA_005281125.1	53	4609	4.35888
C.werkmanii_wls615	GCA_005281355.1	52	4709	4.39435
C.werkmanii_wls830	GCA_005280845.1	52	4620	4.32865
C.werkmanii_TBCS-15	GCA_005280815.1	53	4665	4.36659
C.youngae_wls710	GCA_005281115.1	53	4868	4.50369
C.werkmanii_BF-6	GCF_002025225.1	52	4989	4.58633
C.werkmanii_wls714	GCA_005281025.1	53	4877	4.49947
C.werkmanii_NBRC-105721	GCA_000759755.1	53	4602	4.41811
C.werkmanii_wls706	GCA_005281305.1	53	4513	4.26773
C.freundii_S1284	GCA_002918505.1	52	5331	4.91846
C.freundii_FDAARGOS-61	GCA_000783995.1	53	4648	4.51266
C.freundii_MGH-56	GCA_000692115.1	52	5379	5.08978
C.braakii_FDAARGOS-253	GCA_002073755.2	53	4943	4.69462
C.europaeus_A121	GCA_900080005.1	53	4855	4.62684
C.europaeus_97/99	GCA_900079995.1	53	4899	4.66169
C.braakii_GTA-CB01	GCA_000786265.1	53	4804	4.49683
C.braakii_S649	GCA_002918575.1	53	4849	4.532
C.braakii_S1282	GCA_002919425.1	53	5010	4.63821
C.braakii_S1278	GCA_002918495.1	53	5001	4.63417
C.braakii_S1280	GCA_002918455.1	53	4993	4.63254
C.braakii_S1283	GCA_002918465.1	53	4993	4.63236
C.braakii_S1279	GCA_002919455.1	53	5001	4.63569
C.braakii_S1281	GCA_002919485.1	53	4996	4.63313
C.amalonaticus_GTA-817-RBA-P2	GCA_000972645.1	53	4592	4.36031
C.braakii_HH1	GCA_002923765.1	53	4638	4.3377
C.youngae_wls831	GCA_005281215.1	53	4497	4.22563
C.braakii_GTA-CB04	GCA_000786275.1	53	4565	4.38155
C.braakii_CA-26	GCA_002939255.1	53	5111	4.549
C.braakii_wls620	GCA_005281325.1	53	4499	4.19275
C.freundii_MH16-522D	GCF_003114935.1	52	5301	4.75788
C.werkmanii_wls758	GCA_005280915.1	53	4523	4.23926
C.werkmanii_wls618	GCA_005281155.1	53	4497	4.21362
C.braakii_FDAARGOS-290	GCA_002208845.2	53	4621	4.31973
C.freundii_CFNIH3	GCA_002903215.1	52	5561	5.01538
C.freundii_CFNIH5	GCA_002919795.1	52	5535	4.9037
C.braakii_wls621	GCA_005281165.1	53	4713	4.45179
C.braakii_wls713	GCA_005281265.1	53	4765	4.49847
C.braakii_wls826	GCA_005281245.1	52	4687	4.2014
C.youngae_TBCS-11	GCA_005281395.1	52	4901	4.47293
C.freundii_4-7-47CFAA	GCA_000238735.1	53	4861	4.56636
C.portucalensis_MBTC-1222	GCA_002843195.2	53	4734	4.38926
C.portucalensis_A60	GCA_002042885.1	52	4723	4.40828
C.freundii_wls757	GCA_005280935.1	52	4603	4.28202
C.freundii_CFNIH9	GCA_002903305.1	52	5741	5.02322
C.youngae_L6	GCA_003255895.1	52	4716	4.4054
C.freundii_AR-0023	GCA_002946635.1	52	4625	4.269
C.freundii_ST63-944526466	GCA_001317135.1	52	5908	5.06249
C.freundii_UCI-32	GCA_000521945.1	53	4571	4.374
C.portucalensis_Citrobacter-sp-30-2	GCA_000158355.2	52	4683	4.4554
C.freundii_P10159	GCA_001281005.1	52	4768	4.34983
C.freundii_CFNIH12	GCA_002918875.1	52	5599	4.89443
C.freundii_B9-C2	GCA_003019835.1	53	4277	3.96653
C.freundii_FDAARGOS-73	GCA_000783755.1	52	4974	4.63533
C.freundii_UCI-31	GCA_000521965.1	52	4954	4.628
C.freundii_GTC-09629	GCA_000388155.1	52	4808	4.47423
C.freundii_WUSM-CF-61	GCA_003195445.1	52	4911	4.48586
C.freundii_164	GCA_003070705.1	52	5183	4.71008
C.freundii_wls712	GCA_005281045.1	52	4686	4.39187
C.freundii_YDC692-2	GCF_002864025.1	52	5095	4.62672
C.freundii_TUM1507	GCF_003175795.1	52	4925	4.51536
C.freundii_ATCC-8090	GCA_000734905.1	52	4637	4.33802
C.freundii_NBRC-12681	GCA_000759735.1	52	4604	4.37891
C.freundii_RLS1	GCA_000582615.1	52	4607	4.33617
C.freundii_MTCC-1658	GCA_000312465.1	52	4770	4.41984
C.freundii_236-17-2	GCA_003015305.1	52	4753	4.42759
C.freundii_SA79	GCA_000982845.1	52	4480	4.30471
C.freundii_CFNIH11	GCA_002919825.1	52	5729	4.9631
C.freundii_UMB1094	GCA_002871775.1	52	5087	4.67953
C.freundii_MRSN-12115	GCA_000937505.2	52	5531	5.11169
C.freundii_GTC-09479	GCA_000342325.1	52	4555	4.34043
C.freundii_GED7749C	GCA_001546285.1	52	4873	4.43407
C.freundii_CFNIH6	GCA_002918835.1	52	5319	4.67559
C.freundii_CFNIH7	GCA_002918855.1	52	5297	4.65243
C.freundii_CFNIH4	GCA_002934505.1	52	5724	5.01546
C.freundii_CFNIH8	GCA_002918865.1	52	4855	4.42006
C.freundii_MH17-012N	GCF_003114915.1	52	5663	4.95977
C.freundii_MRSN-11938	GCA_000937455.2	52	5413	4.97942
C.freundii_CAV1321	GCA_001022155.1	52	5107	4.73836
C.freundii_CAV1741	GCA_001022275.1	52	4987	4.64964
