# Supplementary material for: Comparative Genomic Analysis of Citrobacter and Key Genes Essential for the Pathogenicity of Citrobacter koseri
Source: Front Microbiol. 2019 Dec 6;10:2774. doi: 10.3389/fmicb.2019.02774 (PMC6908497; doi:10.3389/fmicb.2019.02774)
Supplement: TABLE S4 — The information of CARD datebase. [file Table_4.xlsx]

## Sheet: Sheet1
Table4:The information of CARD datebase
gene	ARO_num	AMR_gene_family	Drug_class	pro_num
LEN-26	ARO:3002474	LEN beta-lactamase	penam;penem	WP_025712239
LEN-3	ARO:3002475	LEN beta-lactamase	penam;penem	AAN05030.1
LEN-2	ARO:3002455	LEN beta-lactamase	penam;penem	AAK69830.1
LEN-7	ARO:3002457	LEN beta-lactamase	penam;penem	CAG25836.1
LEN-6	ARO:3002476	LEN beta-lactamase	penam;penem	AAP93848.1
LEN-5	ARO:3002456	LEN beta-lactamase	penam;penem	AAU25807.1
LEN-4	ARO:3002472	LEN beta-lactamase	penam;penem	AAN05031.1
LEN-19	ARO:3002466	LEN beta-lactamase	penam;penem	CAP12347.2
LEN-18	ARO:3002465	LEN beta-lactamase	penam;penem	CAP12346.2
LEN-13	ARO:3002463	LEN beta-lactamase	penam;penem	CAG25814.1
LEN-12	ARO:3002462	LEN beta-lactamase	penam;penem	CAG25817.1
LEN-11	ARO:3002461	LEN beta-lactamase	penam;penem	CAG25828.1
LEN-10	ARO:3002460	LEN beta-lactamase	penam;penem	CAG25830.1
LEN-16	ARO:3002464	LEN beta-lactamase	penam;penem	AAU89706.1
LEN-15	ARO:3002478	LEN beta-lactamase	penam;penem	AAL50725.1
LEN-14	ARO:3002477	LEN beta-lactamase	penam;penem	AAP93847.1
LEN-22	ARO:3002469	LEN beta-lactamase	penam;penem	CAP12350.2
LEN-23	ARO:3002470	LEN beta-lactamase	penam;penem	CAP12351.2
LEN-20	ARO:3002467	LEN beta-lactamase	penam;penem	CAP12348.2
LEN-21	ARO:3002468	LEN beta-lactamase	penam;penem	CAP12349.2
LEN-24	ARO:3002471	LEN beta-lactamase	penam;penem	CAP12352.2
LEN-1	ARO:3002454	LEN beta-lactamase	penam;penem	CAA28198.1
LEN-9	ARO:3002459	LEN beta-lactamase	penam;penem	WP_032735535.1
LEN-8	ARO:3002458	LEN beta-lactamase	penam;penem	CAG25835.1
evgA	ARO:3000832	major facilitator superfamily (MFS) antibiotic efflux pump;resistance-nodulation-cell division (RND) antibiotic efflux pump	macrolide antibiotic;fluoroquinolone antibiotic;penam;tetracycline antibiotic	NP_311275.1
evgS	ARO:3000833	major facilitator superfamily (MFS) antibiotic efflux pump;resistance-nodulation-cell division (RND) antibiotic efflux pump	macrolide antibiotic;fluoroquinolone antibiotic;penam;tetracycline antibiotic	AAC75429.1
vgaC	ARO:3002831	ATP-binding cassette (ABC) antibiotic efflux pump	streptogramin antibiotic;pleuromutilin antibiotic	AMP35312.1
SAT-1	ARO:3002895	streptothricin acetyltransferase (SAT)	nucleoside antibiotic	BAD95494.1
tmrB	ARO:3003059	tunicamycin resistance protein	nucleoside antibiotic	CAB12108.2
DHA-3	ARO:3002134	DHA beta-lactamase	cephalosporin;cephamycin	AAR87489.1
DHA-2	ARO:3002133	DHA beta-lactamase	cephalosporin;cephamycin	AAG36927.1
DHA-1	ARO:3002132	DHA beta-lactamase	cephalosporin;cephamycin	CAA76196.1
DHA-7	ARO:3002136	DHA beta-lactamase	cephalosporin;cephamycin	ADQ00385.1
DHA-6	ARO:3002135	DHA beta-lactamase	cephalosporin;cephamycin	ADT91161.1
DHA-5	ARO:3002138	DHA beta-lactamase	cephalosporin;cephamycin	AEL22919.1
FOX-5	ARO:3002159	FOX beta-lactamase	cephalosporin;cephamycin	AAG12974.1
FOX-4	ARO:3002158	FOX beta-lactamase	cephalosporin;cephamycin	CAB89086.1
FOX-7	ARO:3002160	FOX beta-lactamase	cephalosporin;cephamycin	CAG28256.1
FOX-3	ARO:3002157	FOX beta-lactamase	cephalosporin;cephamycin	CAA71947.1
FOX-2	ARO:3002156	FOX beta-lactamase	cephalosporin;cephamycin	CAA71325.1
FOX-9	ARO:3002163	FOX beta-lactamase	cephalosporin;cephamycin	AEK78851.1
FOX-8	ARO:3002161	FOX beta-lactamase	cephalosporin;cephamycin	ADK73994.1
CMY-2	ARO:3002013	CMY beta-lactamase	cephalosporin;cephamycin	CAA62957.1
FOX-1	ARO:3002155	FOX beta-lactamase	cephalosporin;cephamycin	CAA54602.1
DHA-19	ARO:3002150	DHA beta-lactamase	cephalosporin;cephamycin	AIT76102.1
DHA-18	ARO:3002149	DHA beta-lactamase	cephalosporin;cephamycin	AIT76094.1
DHA-12	ARO:3002143	DHA beta-lactamase	cephalosporin;cephamycin	CDL68900.1
DHA-10	ARO:3002141	DHA beta-lactamase	cephalosporin;cephamycin	AJO16043.1
DHA-17	ARO:3002148	DHA beta-lactamase	cephalosporin;cephamycin	AIT76103.1
DHA-15	ARO:3002146	DHA beta-lactamase	cephalosporin;cephamycin	AIT76106.1
DHA-14	ARO:3002145	DHA beta-lactamase	cephalosporin;cephamycin	AIT76107.1
DHA-13	ARO:3002144	DHA beta-lactamase	cephalosporin;cephamycin	AIT76108.1
DHA-20	ARO:3002151	DHA beta-lactamase	cephalosporin;cephamycin	AIT76101.1
DHA-21	ARO:3002152	DHA beta-lactamase	cephalosporin;cephamycin	AIT76100.1
CMY-42	ARO:3002053	CMY beta-lactamase	cephalosporin;cephamycin	ADM21467.1
DHA-22	ARO:3002153	DHA beta-lactamase	cephalosporin;cephamycin	AIT76109.1
FOX-10	ARO:3002162	FOX beta-lactamase	cephalosporin;cephamycin	AGE45503.1
DHA-16	ARO:3002147	DHA beta-lactamase	cephalosporin;cephamycin	AIT76105.1
tolC	ARO:3000237	ATP-binding cassette (ABC) antibiotic efflux pump;major facilitator superfamily (MFS) antibiotic efflux pump;resistance-nodulation-cell division (RND) antibiotic efflux pump	macrolide antibiotic;fluoroquinolone antibiotic;cephalosporin;glycylcycline;cephamycin;penam;tetracycline antibiotic;aminocoumarin antibiotic;rifamycin antibiotic;phenicol antibiotic;triclosan	ACN32294.1
baeR	ARO:3000828	resistance-nodulation-cell division (RND) antibiotic efflux pump	aminoglycoside antibiotic;aminocoumarin antibiotic	YP_490321.1
baeS	ARO:3000829	resistance-nodulation-cell division (RND) antibiotic efflux pump	aminoglycoside antibiotic;aminocoumarin antibiotic	BAA15934.1
cpxA	ARO:3000830	resistance-nodulation-cell division (RND) antibiotic efflux pump	aminoglycoside antibiotic;aminocoumarin antibiotic	NP_312864.1
H-NS	ARO:3000676	major facilitator superfamily (MFS) antibiotic efflux pump;resistance-nodulation-cell division (RND) antibiotic efflux pump	macrolide antibiotic;fluoroquinolone antibiotic;cephalosporin;cephamycin;penam;tetracycline antibiotic	NP_309766.1
ramA	ARO:3000823	resistance-nodulation-cell division (RND) antibiotic efflux pump;General Bacterial Porin with reduced permeability to beta-lactams	fluoroquinolone antibiotic;monobactam;carbapenem;cephalosporin;glycylcycline;cephamycin;penam;tetracycline antibiotic;rifamycin antibiotic;phenicol antibiotic;triclosan;penem	AFK13828.1
marA	ARO:3000263	resistance-nodulation-cell division (RND) antibiotic efflux pump;General Bacterial Porin with reduced permeability to beta-lactams	fluoroquinolone antibiotic;monobactam;carbapenem;cephalosporin;glycylcycline;cephamycin;penam;tetracycline antibiotic;rifamycin antibiotic;phenicol antibiotic;triclosan;penem	YP_489794.1
ANT(2'')-Ia	ARO:3000230	ANT(2'')	aminoglycoside antibiotic	AAC64365.1
AAC(6')-IIc	ARO:3002596	AAC(6')	aminoglycoside antibiotic	AAD46626.1
AAC(6')-Ib8	ARO:3002579	AAC(6')	aminoglycoside antibiotic	YP_009062819.1
AAC(6')-Ib9	ARO:3002580	AAC(6')	aminoglycoside antibiotic	AAD02244.1
AAC(6')-Ib4	ARO:3002577	AAC(6')	aminoglycoside antibiotic	AAL38577.1
AAC(6')-Ib7	ARO:3002578	AAC(6')	aminoglycoside antibiotic	AKN19287.1
AAC(6')-Ib3	ARO:3002576	AAC(6')	aminoglycoside antibiotic	ACS44715.1
APH(3'')-Ib	ARO:3002639	APH(3'')	aminoglycoside antibiotic	ABK33456.1
AAC(6')-Ib	ARO:3002546	AAC(3);AAC(6')	aminoglycoside antibiotic	AFJ11384.1
armA	ARO:3000858	16S rRNA methyltransferase (G1405)	aminoglycoside antibiotic	ADC55560.1
aadA	ARO:3002601	ANT(3'')	aminoglycoside antibiotic	YP_001715321.1
AAC(6')-Ib-Hangzhou	ARO:3002592	AAC(6')	aminoglycoside antibiotic	ACL37342.1
kdpE	ARO:3003841	kdpDE	aminoglycoside antibiotic	NP_415222.1
AAC(6')-Ib11	ARO:3002582	AAC(6')	aminoglycoside antibiotic	AAN41403.1
AAC(6')-31	ARO:3002585	AAC(6')	aminoglycoside antibiotic	CAK55557.1
AAC(3)-IIa	ARO:3002533	AAC(3)	aminoglycoside antibiotic	CAA31895.1
AAC(3)-IIc	ARO:3002535	AAC(3)	aminoglycoside antibiotic	CAA38525.1
aadA6/aadA10	ARO:3002622	ANT(3'')	aminoglycoside antibiotic	CAJ32491.1
aadA2	ARO:3002602	ANT(3'')	aminoglycoside antibiotic	AAF27727.1
aadA3	ARO:3002603	ANT(3'')	aminoglycoside antibiotic	AAC14728.1
aadA4	ARO:3002604	ANT(3'')	aminoglycoside antibiotic	AAN34365.1
aadA5	ARO:3002605	ANT(3'')	aminoglycoside antibiotic	AAF17880.1
aadA6	ARO:3002606	ANT(3'')	aminoglycoside antibiotic	CAJ32504.1
aadA7	ARO:3002607	ANT(3'')	aminoglycoside antibiotic	BAD00739.1
aadA8	ARO:3002608	ANT(3'')	aminoglycoside antibiotic	AAN41439.1
aadA23	ARO:3002620	ANT(3'')	aminoglycoside antibiotic	CAH10847.1
aadA22	ARO:3002619	ANT(3'')	aminoglycoside antibiotic	CAK12750.1
aadA21	ARO:3002618	ANT(3'')	aminoglycoside antibiotic	AAN87151.1
aadA25	ARO:3003197	ANT(3'')	aminoglycoside antibiotic	AET15272.1
aadA24	ARO:3002621	ANT(3'')	aminoglycoside antibiotic	ABG72894.1
rmtC	ARO:3000861	16S rRNA methyltransferase (G1405)	aminoglycoside antibiotic	AIA09786.1
APH(3')-VI	ARO:3003687	APH(3')	aminoglycoside antibiotic	AGI04227.1
AAC(6')-Ib10	ARO:3002581	AAC(6')	aminoglycoside antibiotic	AAC46343.1
AAC(6')-Ib-Suzhou	ARO:3002591	AAC(6')	aminoglycoside antibiotic	ABU55430.1
AAC(6')-IId	ARO:3002548	AAC(6')	aminoglycoside antibiotic	AGL46466.1
APH(6)-Id	ARO:3002660	APH(6)	aminoglycoside antibiotic	AAC23556.1
AAC(6')-If	ARO:3002553	AAC(6')	aminoglycoside antibiotic	CAA39038.1
APH(3')-VIa	ARO:3002652	APH(3')	aminoglycoside antibiotic	CAA30578.1
aadA12	ARO:3002612	ANT(3'')	aminoglycoside antibiotic	ACJ47200.1
aadA13	ARO:3002613	ANT(3'')	aminoglycoside antibiotic	YP_009081591.1
aadA11	ARO:3002611	ANT(3'')	aminoglycoside antibiotic	AAV32840.1
aadA16	ARO:3002616	ANT(3'')	aminoglycoside antibiotic	ACF17980.1
aadA17	ARO:3002617	ANT(3'')	aminoglycoside antibiotic	ACK43806.1
aadA15	ARO:3002615	ANT(3'')	aminoglycoside antibiotic	ABD58917.1
APH(3')-Ia	ARO:3002641	APH(3')	aminoglycoside antibiotic	CAE51638.1
aadK	ARO:3002627	ANT(6)	aminoglycoside antibiotic	CAB14620.1
acrD	ARO:3000491	resistance-nodulation-cell division (RND) antibiotic efflux pump	aminoglycoside antibiotic	YP_490697.1
AAC(3)-Ia	ARO:3002528	AAC(3)	aminoglycoside antibiotic	AAG15269.1
EreA2	ARO:3002826	macrolide esterase	macrolide antibiotic	AAC78336.1
Mrx	ARO:3003839	macrolide phosphotransferase (MPH)	macrolide antibiotic	AAS13767.1
EreA	ARO:3000361	macrolide esterase	macrolide antibiotic	AAZ91706.1
mphA	ARO:3000316	macrolide phosphotransferase (MPH)	macrolide antibiotic	BAA03776.1
mphD	ARO:3003741	macrolide phosphotransferase (MPH)	macrolide antibiotic	ANP63073.1
vanZF	ARO:3002963	vanZ;glycopeptide resistance gene cluster	glycopeptide antibiotic	AAF36806.1
tet(C)	ARO:3000167	major facilitator superfamily (MFS) antibiotic efflux pump	tetracycline antibiotic	AAK97755.1
emrY	ARO:3000254	major facilitator superfamily (MFS) antibiotic efflux pump	tetracycline antibiotic	BAA11237.1
emrK	ARO:3000206	major facilitator superfamily (MFS) antibiotic efflux pump	tetracycline antibiotic	BAA11236.1
tet(B)	ARO:3000166	major facilitator superfamily (MFS) antibiotic efflux pump	tetracycline antibiotic	BAC67143.1
NDM-17	ARO:3004093	NDM beta-lactamase	carbapenem;cephalosporin;cephamycin;penam	AOT73359.1
NDM-9	ARO:3002359	NDM beta-lactamase	carbapenem;cephalosporin;cephamycin;penam	AGU91756.1
NDM-8	ARO:3002358	NDM beta-lactamase	carbapenem;cephalosporin;cephamycin;penam	BAM84089.1
NDM-5	ARO:3000467	NDM beta-lactamase	carbapenem;cephalosporin;cephamycin;penam	AEN03071.1
NDM-7	ARO:3002357	NDM beta-lactamase	carbapenem;cephalosporin;cephamycin;penam	AFQ31613.1
NDM-6	ARO:3002356	NDM beta-lactamase	carbapenem;cephalosporin;cephamycin;penam	AEX08599.1
NDM-1	ARO:3000589	NDM beta-lactamase	carbapenem;cephalosporin;cephamycin;penam	CAZ39946.1
NDM-3	ARO:3002354	NDM beta-lactamase	carbapenem;cephalosporin;cephamycin;penam	AFK80349.1
NDM-2	ARO:3000590	NDM beta-lactamase	carbapenem;cephalosporin;cephamycin;penam	AEA41876.1
NDM-13	ARO:3003182	NDM beta-lactamase	carbapenem;cephalosporin;cephamycin;penam	BAQ02518.1
NDM-12	ARO:3002362	NDM beta-lactamase	carbapenem;cephalosporin;cephamycin;penam	BAO79439.1
NDM-10	ARO:3002360	NDM beta-lactamase	carbapenem;cephalosporin;cephamycin;penam	AGT37351.1
NDM-14	ARO:3003183	NDM beta-lactamase	carbapenem;cephalosporin;cephamycin;penam	AJP18054.1
ykkD	ARO:3003064	small multidrug resistance (SMR) antibiotic efflux pump	aminoglycoside antibiotic;tetracycline antibiotic;phenicol antibiotic	CAB13167.1
ykkC	ARO:3003063	small multidrug resistance (SMR) antibiotic efflux pump	aminoglycoside antibiotic;tetracycline antibiotic;phenicol antibiotic	CAB13166.1
mdtM	ARO:3001214	major facilitator superfamily (MFS) antibiotic efflux pump	fluoroquinolone antibiotic;lincosamide antibiotic;nucleoside antibiotic;acridine dye;phenicol antibiotic	AAC77293.1
dfrA19	ARO:3003015	trimethoprim resistant dihydrofolate reductase dfr	diaminopyrimidine antibiotic	CAC81324.1
dfrA17	ARO:3002860	trimethoprim resistant dihydrofolate reductase dfr	diaminopyrimidine antibiotic	ABG91835.1
dfrA22	ARO:3003018	trimethoprim resistant dihydrofolate reductase dfr	diaminopyrimidine antibiotic	CAX16467.1
dfrA1	ARO:3002854	trimethoprim resistant dihydrofolate reductase dfr	diaminopyrimidine antibiotic	CAC19929.1
dfrA7	ARO:3002862	trimethoprim resistant dihydrofolate reductase dfr	diaminopyrimidine antibiotic	ACS44716.1
dfrA5	ARO:3002861	trimethoprim resistant dihydrofolate reductase dfr	diaminopyrimidine antibiotic	ABB89122.1
dfrA14	ARO:3002859	trimethoprim resistant dihydrofolate reductase dfr	diaminopyrimidine antibiotic	ACI32877.1
dfrA12	ARO:3002858	trimethoprim resistant dihydrofolate reductase dfr	diaminopyrimidine antibiotic	AHW42429.1
dfrA15	ARO:3003013	trimethoprim resistant dihydrofolate reductase dfr	diaminopyrimidine antibiotic	AHB39758.1
dfrA21	ARO:3003017	trimethoprim resistant dihydrofolate reductase dfr	diaminopyrimidine antibiotic	CAP69659.1
dfrA13	ARO:3003012	trimethoprim resistant dihydrofolate reductase dfr	diaminopyrimidine antibiotic	CAA90683.1
mdtC	ARO:3000794	resistance-nodulation-cell division (RND) antibiotic efflux pump	aminocoumarin antibiotic	AAC75137.1
mdtB	ARO:3000793	resistance-nodulation-cell division (RND) antibiotic efflux pump	aminocoumarin antibiotic	AAC75136.1
mdtA	ARO:3000792	resistance-nodulation-cell division (RND) antibiotic efflux pump	aminocoumarin antibiotic	AAC75135.2
mdtP	ARO:3003550	major facilitator superfamily (MFS) antibiotic efflux pump	nucleoside antibiotic;acridine dye	BAE78082.1
mdtO	ARO:3003549	major facilitator superfamily (MFS) antibiotic efflux pump	nucleoside antibiotic;acridine dye	BAE78083.1
mdtN	ARO:3003548	major facilitator superfamily (MFS) antibiotic efflux pump	nucleoside antibiotic;acridine dye	BAE78084.1
bmr	ARO:3003007	major facilitator superfamily (MFS) antibiotic efflux pump	fluoroquinolone antibiotic;nucleoside antibiotic;acridine dye;phenicol antibiotic	AAA22277.1
tet(A)	ARO:3000165	major facilitator superfamily (MFS) antibiotic efflux pump	glycylcycline;tetracycline antibiotic	YP_007503840.1
acrE	ARO:3000499	resistance-nodulation-cell division (RND) antibiotic efflux pump	fluoroquinolone antibiotic;cephalosporin;cephamycin;penam	AAC76297.1
acrF	ARO:3000502	resistance-nodulation-cell division (RND) antibiotic efflux pump	fluoroquinolone antibiotic;cephalosporin;cephamycin;penam	AAC76298.1
QnrS9	ARO:3002798	quinolone resistance protein (qnr)	fluoroquinolone antibiotic	AHF20043.1
mdtH	ARO:3001216	major facilitator superfamily (MFS) antibiotic efflux pump	fluoroquinolone antibiotic	AAC74149.2
QnrB23	ARO:3002738	quinolone resistance protein (qnr)	fluoroquinolone antibiotic	ACS71747.1
patA	ARO:3000024	ATP-binding cassette (ABC) antibiotic efflux pump	fluoroquinolone antibiotic	NP_417544.5
QnrB22	ARO:3002737	quinolone resistance protein (qnr)	fluoroquinolone antibiotic	ACS71746.1
QnrB74	ARO:3002786	quinolone resistance protein (qnr)	fluoroquinolone antibiotic	AHX97725.1
QnrB72	ARO:3002784	quinolone resistance protein (qnr)	fluoroquinolone antibiotic	AGN92479.1
QnrB73	ARO:3002785	quinolone resistance protein (qnr)	fluoroquinolone antibiotic	AGT59159.1
QnrB71	ARO:3002783	quinolone resistance protein (qnr)	fluoroquinolone antibiotic	AGL43632.1
mdtK	ARO:3001327	multidrug and toxic compound extrusion (MATE) transporter	fluoroquinolone antibiotic	AML99881.1
QnrB70	ARO:3002782	quinolone resistance protein (qnr)	fluoroquinolone antibiotic	AGL43631.1
QnrB2	ARO:3002715	quinolone resistance protein (qnr)	fluoroquinolone antibiotic	ABO93588.1
QnrB3	ARO:3002716	quinolone resistance protein (qnr)	fluoroquinolone antibiotic	ABC17629.1
QnrB1	ARO:3002714	quinolone resistance protein (qnr)	fluoroquinolone antibiotic	ABC86904.1
QnrB6	ARO:3002720	quinolone resistance protein (qnr)	fluoroquinolone antibiotic	ABP87778.1
QnrB7	ARO:3002721	quinolone resistance protein (qnr)	fluoroquinolone antibiotic	ABW03156.3
QnrB4	ARO:3002718	quinolone resistance protein (qnr)	fluoroquinolone antibiotic	ABC17630.2
QnrB5	ARO:3002719	quinolone resistance protein (qnr)	fluoroquinolone antibiotic	ABC17628.1
QnrB8	ARO:3002722	quinolone resistance protein (qnr)	fluoroquinolone antibiotic	ABW03157.2
emrR	ARO:3000516	major facilitator superfamily (MFS) antibiotic efflux pump	fluoroquinolone antibiotic	NP_417169.1
emrA	ARO:3000027	major facilitator superfamily (MFS) antibiotic efflux pump	fluoroquinolone antibiotic	BAA16547.1
emrB	ARO:3000074	major facilitator superfamily (MFS) antibiotic efflux pump	fluoroquinolone antibiotic	AAC75733.1
QnrB38	ARO:3002753	quinolone resistance protein (qnr)	fluoroquinolone antibiotic	AEL00461.1
QnrB32	ARO:3002747	quinolone resistance protein (qnr)	fluoroquinolone antibiotic	AEL00450.1
QnrB33	ARO:3002748	quinolone resistance protein (qnr)	fluoroquinolone antibiotic	AEL00451.1
QnrB30	ARO:3002745	quinolone resistance protein (qnr)	fluoroquinolone antibiotic	ADM52194.1
QnrB31	ARO:3002746	quinolone resistance protein (qnr)	fluoroquinolone antibiotic	ADQ43424.1
QnrB36	ARO:3002751	quinolone resistance protein (qnr)	fluoroquinolone antibiotic	AEL00458.1
QnrB37	ARO:3002752	quinolone resistance protein (qnr)	fluoroquinolone antibiotic	AEL00459.1
QnrB34	ARO:3002749	quinolone resistance protein (qnr)	fluoroquinolone antibiotic	AEL00452.1
QnrB35	ARO:3002750	quinolone resistance protein (qnr)	fluoroquinolone antibiotic	AEL00456.1
QnrB29	ARO:3002744	quinolone resistance protein (qnr)	fluoroquinolone antibiotic	ADM52193.1
QnrB9	ARO:3002723	quinolone resistance protein (qnr)	fluoroquinolone antibiotic	ABP88094.1
QnrB68	ARO:3002780	quinolone resistance protein (qnr)	fluoroquinolone antibiotic	AGL43629.1
QnrS1	ARO:3002790	quinolone resistance protein (qnr)	fluoroquinolone antibiotic	ABG56870.1
QnrS2	ARO:3002791	quinolone resistance protein (qnr)	fluoroquinolone antibiotic	ABF47470.1
QnrS5	ARO:3002794	quinolone resistance protein (qnr)	fluoroquinolone antibiotic	AEG74319.1
QnrS8	ARO:3002797	quinolone resistance protein (qnr)	fluoroquinolone antibiotic	AHE41345.1
QnrB65	ARO:3002777	quinolone resistance protein (qnr)	fluoroquinolone antibiotic	AGL43626.1
QnrB64	ARO:3002776	quinolone resistance protein (qnr)	fluoroquinolone antibiotic	AGL43625.1
QnrB67	ARO:3002779	quinolone resistance protein (qnr)	fluoroquinolone antibiotic	AGL43628.1
QnrB66	ARO:3002778	quinolone resistance protein (qnr)	fluoroquinolone antibiotic	AGL43627.1
QnrB61	ARO:3002774	quinolone resistance protein (qnr)	fluoroquinolone antibiotic	BAN04737.1
QnrB60	ARO:3002773	quinolone resistance protein (qnr)	fluoroquinolone antibiotic	BAN04743.1
QnrB62	ARO:3002775	quinolone resistance protein (qnr)	fluoroquinolone antibiotic	AFY16910.1
QnrS3	ARO:3002792	quinolone resistance protein (qnr)	fluoroquinolone antibiotic	ABU52984.1
QnrS4	ARO:3002793	quinolone resistance protein (qnr)	fluoroquinolone antibiotic	ACJ24509.1
QnrS6	ARO:3002795	quinolone resistance protein (qnr)	fluoroquinolone antibiotic	AEG74318.1
QnrA7	ARO:3002713	quinolone resistance protein (qnr)	fluoroquinolone antibiotic	ACV83303.2
QnrA6	ARO:3002712	quinolone resistance protein (qnr)	fluoroquinolone antibiotic	AAZ78355.1
QnrA5	ARO:3002711	quinolone resistance protein (qnr)	fluoroquinolone antibiotic	AAZ04784.1
QnrA4	ARO:3002710	quinolone resistance protein (qnr)	fluoroquinolone antibiotic	AAZ04783.1
QnrA3	ARO:3002709	quinolone resistance protein (qnr)	fluoroquinolone antibiotic	AAZ04782.1
QnrA2	ARO:3002708	quinolone resistance protein (qnr)	fluoroquinolone antibiotic	ADU33193.1
QnrA1	ARO:3002707	quinolone resistance protein (qnr)	fluoroquinolone antibiotic	ABI50486.1
QnrB21	ARO:3002736	quinolone resistance protein (qnr)	fluoroquinolone antibiotic	ACM50952.1
QnrB20	ARO:3002735	quinolone resistance protein (qnr)	fluoroquinolone antibiotic	BAG55487.1
QnrB25	ARO:3002740	quinolone resistance protein (qnr)	fluoroquinolone antibiotic	ADN94685.1
QnrB24	ARO:3002739	quinolone resistance protein (qnr)	fluoroquinolone antibiotic	ADI46626.1
QnrB27	ARO:3002742	quinolone resistance protein (qnr)	fluoroquinolone antibiotic	ADM52186.1
QnrB26	ARO:3002741	quinolone resistance protein (qnr)	fluoroquinolone antibiotic	AEH59666.1
QnrB69	ARO:3002781	quinolone resistance protein (qnr)	fluoroquinolone antibiotic	AGL43630.1
QnrB50	ARO:3002765	quinolone resistance protein (qnr)	fluoroquinolone antibiotic	AFU25656.1
QnrB54	ARO:3002767	quinolone resistance protein (qnr)	fluoroquinolone antibiotic	CCI51002.2
QnrB55	ARO:3002768	quinolone resistance protein (qnr)	fluoroquinolone antibiotic	AHE41343.1
QnrB56	ARO:3002769	quinolone resistance protein (qnr)	fluoroquinolone antibiotic	AFR46587.1
QnrB57	ARO:3002770	quinolone resistance protein (qnr)	fluoroquinolone antibiotic	AFR46588.1
QnrB58	ARO:3002771	quinolone resistance protein (qnr)	fluoroquinolone antibiotic	AFR46589.1
QnrB59	ARO:3002772	quinolone resistance protein (qnr)	fluoroquinolone antibiotic	AFR46590.1
QnrB45	ARO:3002760	quinolone resistance protein (qnr)	fluoroquinolone antibiotic	AFA52644.1
QnrB14	ARO:3002728	quinolone resistance protein (qnr)	fluoroquinolone antibiotic	ABX72044.1
QnrB15	ARO:3002730	quinolone resistance protein (qnr)	fluoroquinolone antibiotic	ABX72227.1
QnrB16	ARO:3002731	quinolone resistance protein (qnr)	fluoroquinolone antibiotic	ABV66096.1
QnrB17	ARO:3002732	quinolone resistance protein (qnr)	fluoroquinolone antibiotic	CAP45902.1
QnrB10	ARO:3002724	quinolone resistance protein (qnr)	fluoroquinolone antibiotic	ABG56269.1
QnrB11	ARO:3002725	quinolone resistance protein (qnr)	fluoroquinolone antibiotic	ABS30107.1
QnrB12	ARO:3002726	quinolone resistance protein (qnr)	fluoroquinolone antibiotic	CAO82104.1
QnrB13	ARO:3002727	quinolone resistance protein (qnr)	fluoroquinolone antibiotic	ABX72042.1
QnrB18	ARO:3002733	quinolone resistance protein (qnr)	fluoroquinolone antibiotic	CAP45903.1
QnrB19	ARO:3002734	quinolone resistance protein (qnr)	fluoroquinolone antibiotic	AGK90303.1
QnrB44	ARO:3002759	quinolone resistance protein (qnr)	fluoroquinolone antibiotic	AFA52645.1
QnrB28	ARO:3002743	quinolone resistance protein (qnr)	fluoroquinolone antibiotic	ADM52188.1
QnrS7	ARO:3002796	quinolone resistance protein (qnr)	fluoroquinolone antibiotic	AHE41344.1
QnrB49	ARO:3002764	quinolone resistance protein (qnr)	fluoroquinolone antibiotic	AFD54601.1
QnrB48	ARO:3002763	quinolone resistance protein (qnr)	fluoroquinolone antibiotic	AFH88686.1
QnrB47	ARO:3002762	quinolone resistance protein (qnr)	fluoroquinolone antibiotic	AFU25658.1
QnrB46	ARO:3002761	quinolone resistance protein (qnr)	fluoroquinolone antibiotic	ADW54092.1
QnrB43	ARO:3002758	quinolone resistance protein (qnr)	fluoroquinolone antibiotic	AFA52643.1
QnrB42	ARO:3002757	quinolone resistance protein (qnr)	fluoroquinolone antibiotic	AEQ94272.1
QnrB41	ARO:3002756	quinolone resistance protein (qnr)	fluoroquinolone antibiotic	AEL31272.1
QnrB40	ARO:3002755	quinolone resistance protein (qnr)	fluoroquinolone antibiotic	AEL31271.1
CTX-M-83	ARO:3001944	CTX-M beta-lactamase	cephalosporin	ACI29345.1
CTX-M-38	ARO:3001900	CTX-M beta-lactamase	cephalosporin	AAV70602.1
CTX-M-28	ARO:3001890	CTX-M beta-lactamase	cephalosporin	CAD70280.1
CTX-M-29	ARO:3001891	CTX-M beta-lactamase	cephalosporin	AAP22736.1
CTX-M-25	ARO:3001887	CTX-M beta-lactamase	cephalosporin	AAM70498.1
CTX-M-26	ARO:3001888	CTX-M beta-lactamase	cephalosporin	AAN75444.1
CTX-M-27	ARO:3001889	CTX-M beta-lactamase	cephalosporin	AAO61597.1
CTX-M-21	ARO:3001883	CTX-M beta-lactamase	cephalosporin	CAD08929.1
CTX-M-22	ARO:3001884	CTX-M beta-lactamase	cephalosporin	AAL86924.1
CTX-M-23	ARO:3001885	CTX-M beta-lactamase	cephalosporin	AAL99990.1
CTX-M-123	ARO:3001982	CTX-M beta-lactamase	cephalosporin	AFA51701.1
CTX-M-132	ARO:3001991	CTX-M beta-lactamase	cephalosporin	AFQ94051.1
CTX-M-130	ARO:3001989	CTX-M beta-lactamase	cephalosporin	AFJ59957.1
CTX-M-137	ARO:3001994	CTX-M beta-lactamase	cephalosporin	BAO37256.1
CTX-M-136	ARO:3001995	CTX-M beta-lactamase	cephalosporin	AGG08693.1
CTX-M-139	ARO:3001997	CTX-M beta-lactamase	cephalosporin	AFY98865.1
CTX-M-72	ARO:3001933	CTX-M beta-lactamase	cephalosporin	AAV97957.1
CTX-M-71	ARO:3001932	CTX-M beta-lactamase	cephalosporin	ACV92002.1
CTX-M-79	ARO:3001940	CTX-M beta-lactamase	cephalosporin	ABO09821.1
CTX-M-78	ARO:3001939	CTX-M beta-lactamase	cephalosporin	CAQ42481.2
CTX-M-62	ARO:3001923	CTX-M beta-lactamase	cephalosporin	ABP04245.1
CTX-M-160	ARO:3003168	CTX-M beta-lactamase	cephalosporin	AJU57235.1
CTX-M-89	ARO:3001949	CTX-M beta-lactamase	cephalosporin	ACR56321.1
CTX-M-82	ARO:3001943	CTX-M beta-lactamase	cephalosporin	ABB59946.1
CTX-M-80	ARO:3001941	CTX-M beta-lactamase	cephalosporin	ABW86620.2
CTX-M-81	ARO:3001942	CTX-M beta-lactamase	cephalosporin	ABV57756.3
CTX-M-86	ARO:3001946	CTX-M beta-lactamase	cephalosporin	ACI29348.1
CTX-M-87	ARO:3001947	CTX-M beta-lactamase	cephalosporin	ACB41777.1
CTX-M-84	ARO:3001945	CTX-M beta-lactamase	cephalosporin	ACI29346.1
CTX-M-88	ARO:3001948	CTX-M beta-lactamase	cephalosporin	ACP18863.1
CTX-M-39	ARO:3001901	CTX-M beta-lactamase	cephalosporin	AAX54694.1
CTX-M-37	ARO:3001899	CTX-M beta-lactamase	cephalosporin	AAT70415.1
CTX-M-36	ARO:3001898	CTX-M beta-lactamase	cephalosporin	BAD16611.1
CTX-M-34	ARO:3001896	CTX-M beta-lactamase	cephalosporin	AAR99493.1
CTX-M-33	ARO:3001895	CTX-M beta-lactamase	cephalosporin	AAO88912.1
CTX-M-32	ARO:3001894	CTX-M beta-lactamase	cephalosporin	CAD89606.1
CTX-M-30	ARO:3001892	CTX-M beta-lactamase	cephalosporin	AAP43508.1
CTX-M-121	ARO:3001980	CTX-M beta-lactamase	cephalosporin	AFA51699.1
CTX-M-24	ARO:3001886	CTX-M beta-lactamase	cephalosporin	AAN38836.1
CTX-M-134	ARO:3001992	CTX-M beta-lactamase	cephalosporin	AFX60298.1
CTX-M-129	ARO:3001988	CTX-M beta-lactamase	cephalosporin	AFJ59956.1
CTX-M-125	ARO:3001984	CTX-M beta-lactamase	cephalosporin	AFO69261.1
CTX-M-126	ARO:3001985	CTX-M beta-lactamase	cephalosporin	BAL72196.1
CTX-M-13	ARO:3001876	CTX-M beta-lactamase	cephalosporin	AAF72531.1
CTX-M-112	ARO:3001972	CTX-M beta-lactamase	cephalosporin	AEM44652.1
CTX-M-46	ARO:3001908	CTX-M beta-lactamase	cephalosporin	AAV97956.1
CTX-M-47	ARO:3001909	CTX-M beta-lactamase	cephalosporin	AAV97952.1
CTX-M-45	ARO:3001907	CTX-M beta-lactamase	cephalosporin	BAA28282.1
CTX-M-42	ARO:3001904	CTX-M beta-lactamase	cephalosporin	AAY84742.1
CTX-M-40	ARO:3001902	CTX-M beta-lactamase	cephalosporin	AAV28215.2
CTX-M-41	ARO:3001903	CTX-M beta-lactamase	cephalosporin	AAY43008.1
CTX-M-48	ARO:3001910	CTX-M beta-lactamase	cephalosporin	AAV97953.1
CTX-M-49	ARO:3001911	CTX-M beta-lactamase	cephalosporin	AAV97954.1
CTX-M-152	ARO:3002009	CTX-M beta-lactamase	cephalosporin	AHY20039.1
CTX-M-155	ARO:3003163	CTX-M beta-lactamase	cephalosporin	AIS67611.1
CTX-M-157	ARO:3003165	CTX-M beta-lactamase	cephalosporin	AIS67613.1
CTX-M-156	ARO:3003164	CTX-M beta-lactamase	cephalosporin	AIS67612.1
CTX-M-122	ARO:3001981	CTX-M beta-lactamase	cephalosporin	AFA51700.1
CTX-M-3	ARO:3001866	CTX-M beta-lactamase	cephalosporin	CAA71321.1
CTX-M-9	ARO:3001872	CTX-M beta-lactamase	cephalosporin	AAF05311.2
CTX-M-8	ARO:3001871	CTX-M beta-lactamase	cephalosporin	AAF04388.1
CTX-M-114	ARO:3001974	CTX-M beta-lactamase	cephalosporin	ACU00153.1
CTX-M-117	ARO:3001977	CTX-M beta-lactamase	cephalosporin	AET99223.1
CTX-M-116	ARO:3001976	CTX-M beta-lactamase	cephalosporin	AEI70324.1
CTX-M-111	ARO:3001971	CTX-M beta-lactamase	cephalosporin	AEM44649.1
CTX-M-110	ARO:3001970	CTX-M beta-lactamase	cephalosporin	AEM44648.1
CTX-M-113	ARO:3001973	CTX-M beta-lactamase	cephalosporin	AEM44653.1
CTX-M-99	ARO:3001958	CTX-M beta-lactamase	cephalosporin	ADL27532.1
CTX-M-98	ARO:3001957	CTX-M beta-lactamase	cephalosporin	ADO17948.1
CTX-M-94	ARO:3001954	CTX-M beta-lactamase	cephalosporin	ADK11041.1
CTX-M-96	ARO:3001956	CTX-M beta-lactamase	cephalosporin	CAG28417.1
CTX-M-91	ARO:3001951	CTX-M beta-lactamase	cephalosporin	ACX34099.1
CTX-M-90	ARO:3001950	CTX-M beta-lactamase	cephalosporin	ACQ99521.1
CTX-M-93	ARO:3001953	CTX-M beta-lactamase	cephalosporin	ADN26580.1
CTX-M-52	ARO:3001914	CTX-M beta-lactamase	cephalosporin	ABB17185.1
CTX-M-159	ARO:3003167	CTX-M beta-lactamase	cephalosporin	AJO16046.1
CTX-M-158	ARO:3003166	CTX-M beta-lactamase	cephalosporin	AIT97310.1
CTX-M-142	ARO:3002000	CTX-M beta-lactamase	cephalosporin	AGW25368.1
CTX-M-147	ARO:3002005	CTX-M beta-lactamase	cephalosporin	AHA80961.1
CTX-M-144	ARO:3002002	CTX-M beta-lactamase	cephalosporin	AHX39588.1
CTX-M-148	ARO:3002006	CTX-M beta-lactamase	cephalosporin	AHX39589.1
CTX-M-58	ARO:3001919	CTX-M beta-lactamase	cephalosporin	ABM97538.1
CTX-M-51	ARO:3001913	CTX-M beta-lactamase	cephalosporin	ABA62022.1
CTX-M-50	ARO:3001912	CTX-M beta-lactamase	cephalosporin	AAV97955.1
CTX-M-53	ARO:3001915	CTX-M beta-lactamase	cephalosporin	ABB72225.1
CTX-M-55	ARO:3001917	CTX-M beta-lactamase	cephalosporin	ABI34705.1
CTX-M-54	ARO:3001916	CTX-M beta-lactamase	cephalosporin	ABC18328.3
CTX-M-1	ARO:3001864	CTX-M beta-lactamase	cephalosporin	CAA63262.1
CTX-M-108	ARO:3001968	CTX-M beta-lactamase	cephalosporin	AEM44651.1
CTX-M-109	ARO:3001969	CTX-M beta-lactamase	cephalosporin	AEM44654.1
CTX-M-106	ARO:3001966	CTX-M beta-lactamase	cephalosporin	ADZ31262.1
CTX-M-107	ARO:3001967	CTX-M beta-lactamase	cephalosporin	AEM44650.1
CTX-M-104	ARO:3001963	CTX-M beta-lactamase	cephalosporin	ADY02555.1
CTX-M-105	ARO:3001965	CTX-M beta-lactamase	cephalosporin	ADY02554.1
CTX-M-102	ARO:3001961	CTX-M beta-lactamase	cephalosporin	ADY02546.1
CTX-M-103	ARO:3001962	CTX-M beta-lactamase	cephalosporin	CDG50843.1
CTX-M-100	ARO:3001959	CTX-M beta-lactamase	cephalosporin	CBW46935.1
CTX-M-101	ARO:3001960	CTX-M beta-lactamase	cephalosporin	ADY02545.1
CTX-M-60	ARO:3001921	CTX-M beta-lactamase	cephalosporin	CAL80726.1
CTX-M-61	ARO:3001922	CTX-M beta-lactamase	cephalosporin	ABN09669.1
CTX-M-63	ARO:3001924	CTX-M beta-lactamase	cephalosporin	BAD90119.1
CTX-M-64	ARO:3001925	CTX-M beta-lactamase	cephalosporin	BAF63422.1
CTX-M-65	ARO:3001926	CTX-M beta-lactamase	cephalosporin	ABN69105.1
CTX-M-66	ARO:3001927	CTX-M beta-lactamase	cephalosporin	ABQ45409.1
CTX-M-67	ARO:3001928	CTX-M beta-lactamase	cephalosporin	ABS90365.1
CTX-M-68	ARO:3001929	CTX-M beta-lactamase	cephalosporin	ABV81082.1
CTX-M-69	ARO:3001930	CTX-M beta-lactamase	cephalosporin	ABY91281.1
CTX-M-15	ARO:3001878	CTX-M beta-lactamase	cephalosporin	AAL02127.1
CTX-M-14	ARO:3001877	CTX-M beta-lactamase	cephalosporin	AAF72530.1
CTX-M-17	ARO:3001880	CTX-M beta-lactamase	cephalosporin	AAK71471.1
CTX-M-16	ARO:3001879	CTX-M beta-lactamase	cephalosporin	AAK32961.1
CTX-M-11	ARO:3001874	CTX-M beta-lactamase	cephalosporin	AAF93177.1
CTX-M-10	ARO:3001873	CTX-M beta-lactamase	cephalosporin	AAT68658.1
CTX-M-12	ARO:3001875	CTX-M beta-lactamase	cephalosporin	AAG34108.1
CTX-M-19	ARO:3001881	CTX-M beta-lactamase	cephalosporin	AAK55534.1
CTX-M-85	ARO:3002495	CTX-M beta-lactamase	cephalosporin	ACI29347.1
OKP-B-19	ARO:3002452	OKP beta-lactamase	cephalosporin;penam	CAP12359.2
OKP-B-18	ARO:3002451	OKP beta-lactamase	cephalosporin;penam	CAP12358.1
OKP-B-17	ARO:3002450	OKP beta-lactamase	cephalosporin;penam	CAP12357.2
OKP-B-12	ARO:3002445	OKP beta-lactamase	cephalosporin;penam	CAG25831.1
OKP-B-11	ARO:3002444	OKP beta-lactamase	cephalosporin;penam	CAJ19620.1
OKP-B-10	ARO:3002443	OKP beta-lactamase	cephalosporin;penam	CAJ19619.1
OXA-1	ARO:3001396	OXA beta-lactamase	cephalosporin;penam	AIA58911.1
OXA-4	ARO:3001399	OXA beta-lactamase	cephalosporin;penam	AET05998.1
OXA-233	ARO:3001495	OXA beta-lactamase	cephalosporin;penam	AID67109.1
OXA-232	ARO:3001778	OXA beta-lactamase	cephalosporin;penam	AGD91915.1
OXA-9	ARO:3001404	OXA beta-lactamase	cephalosporin;penam	AAA98406.1
OKP-A-12	ARO:3002429	OKP beta-lactamase	cephalosporin;penam	CAP12354.2
OKP-A-16	ARO:3002433	OKP beta-lactamase	cephalosporin;penam	ACN65418.1
OXA-245	ARO:3001787	OXA beta-lactamase	cephalosporin;penam	AGC60013.1
OXA-320	ARO:3001793	OXA beta-lactamase	cephalosporin;penam	AGR55864.1
OXA-74	ARO:3001798	OXA beta-lactamase	cephalosporin;penam	CAH69530.1
OKP-B-13	ARO:3002446	OKP beta-lactamase	cephalosporin;penam	AAV80715.1
OXA-7	ARO:3001402	OXA beta-lactamase	cephalosporin;penam	CAA53242.1
OXA-454	ARO:3003610	OXA beta-lactamase	cephalosporin;penam	BAR45714.1
OXA-183	ARO:3001475	OXA beta-lactamase	cephalosporin;penam	ADV41666.1
OXA-181	ARO:3001784	OXA beta-lactamase	cephalosporin;penam	AEP16366.1
OKP-B-20	ARO:3002453	OKP beta-lactamase	cephalosporin;penam	CAP12360.2
OXA-35	ARO:3001429	OXA beta-lactamase	cephalosporin;penam	AAK49460.1
OXA-31	ARO:3001425	OXA beta-lactamase	cephalosporin;penam	AAK52604.1
OXA-33	ARO:3001427	OXA beta-lactamase	cephalosporin;penam	AAG23871.1
OKP-A-13	ARO:3002430	OKP beta-lactamase	cephalosporin;penam	ACL68096.1
OKP-A-10	ARO:3002427	OKP beta-lactamase	cephalosporin;penam	CAJ19608.1
OXA-256	ARO:3001502	OXA beta-lactamase	cephalosporin;penam	CCE94500.1
OKP-A-11	ARO:3002428	OKP beta-lactamase	cephalosporin;penam	CAP12353.2
OXA-251	ARO:3001500	OXA beta-lactamase	cephalosporin;penam	AER57903.1
OKP-A-14	ARO:3002431	OKP beta-lactamase	cephalosporin;penam	ACL68095.1
OKP-A-15	ARO:3002432	OKP beta-lactamase	cephalosporin;penam	ACN65419.1
OXA-145	ARO:3001804	OXA beta-lactamase	cephalosporin;penam	ACN85419.1
OXA-142	ARO:3001803	OXA beta-lactamase	cephalosporin;penam	ABY79006.1
OXA-101	ARO:3001439	OXA beta-lactamase	cephalosporin;penam	CAL85435.1
OXA-147	ARO:3001801	OXA beta-lactamase	cephalosporin;penam	ACO72579.1
OXA-199	ARO:3001814	OXA beta-lactamase	cephalosporin;penam	AFC95894.1
OXA-56	ARO:3001795	OXA beta-lactamase	cephalosporin;penam	AAR32651.1
OXA-54	ARO:3001812	OXA beta-lactamase	cephalosporin;penam	AAR89917.1
OXA-28	ARO:3001423	OXA beta-lactamase	cephalosporin;penam	AAF72942.1
Sed1	ARO:3003561	Sed beta-lactamase	cephalosporin;penam	AAK63223.1
OXA-246	ARO:3001807	OXA beta-lactamase	cephalosporin;penam	AHC31001.1
OXA-247	ARO:3001791	OXA beta-lactamase	cephalosporin;penam	AGC70814.1
OXA-240	ARO:3001499	OXA beta-lactamase	cephalosporin;penam	AFN20670.1
OXA-436	ARO:3003128	OXA beta-lactamase	cephalosporin;penam	ARX76025.1
OXA-535	ARO:3004362	OXA beta-lactamase	cephalosporin;penam	AOQ26572.1
OKP-A-3	ARO:3002420	OKP beta-lactamase	cephalosporin;penam	CAJ19599.1
OXA-19	ARO:3001414	OXA beta-lactamase	cephalosporin;penam	AAD02245.1
OXA-13	ARO:3001408	OXA beta-lactamase	cephalosporin;penam	AAC46344.1
OXA-10	ARO:3001405	OXA beta-lactamase	cephalosporin;penam	AAG45720.1
OXA-16	ARO:3001411	OXA beta-lactamase	cephalosporin;penam	AAB97924.1
OXA-17	ARO:3001412	OXA beta-lactamase	cephalosporin;penam	AAC15074.1
OXA-14	ARO:3001409	OXA beta-lactamase	cephalosporin;penam	AAA93528.1
BcI	ARO:3002877	Bc beta-lactamase	cephalosporin;penam	CAA29819.1
OXA-204	ARO:3001788	OXA beta-lactamase	cephalosporin;penam	AFU91598.1
OXA-244	ARO:3001786	OXA beta-lactamase	cephalosporin;penam	AGC60012.1
OXA-11	ARO:3001406	OXA beta-lactamase	cephalosporin;penam	CAA80304.1
OXA-47	ARO:3001781	OXA beta-lactamase	cephalosporin;penam	AAP69225.1
OXA-48	ARO:3001782	OXA beta-lactamase	cephalosporin;penam	AAP70012.1
OXA-370	ARO:3001774	OXA beta-lactamase	cephalosporin;penam	AHF71363.1
BcII	ARO:3002878	Bc beta-lactamase	cephalosporin;penam	AAA22562.1
OXA-224	ARO:3001806	OXA beta-lactamase	cephalosporin;penam	AEQ73521.1
OKP-A-1	ARO:3002418	OKP beta-lactamase	cephalosporin;penam	CAG25812.2
OKP-A-2	ARO:3002419	OKP beta-lactamase	cephalosporin;penam	CAG25815.2
OKP-A-4	ARO:3002421	OKP beta-lactamase	cephalosporin;penam	CAJ19601.1
OKP-A-5	ARO:3002422	OKP beta-lactamase	cephalosporin;penam	CAJ19602.1
OKP-A-6	ARO:3002423	OKP beta-lactamase	cephalosporin;penam	CAJ19603.1
OKP-A-7	ARO:3002424	OKP beta-lactamase	cephalosporin;penam	CAJ19605.1
OKP-A-8	ARO:3002425	OKP beta-lactamase	cephalosporin;penam	CAJ19606.1
OKP-A-9	ARO:3002426	OKP beta-lactamase	cephalosporin;penam	CAJ19607.1
OKP-B-9	ARO:3002442	OKP beta-lactamase	cephalosporin;penam	CAJ19618.1
OKP-B-8	ARO:3002441	OKP beta-lactamase	cephalosporin;penam	CAJ19616.1
OKP-B-3	ARO:3002436	OKP beta-lactamase	cephalosporin;penam	CAJ19611.1
OKP-B-2	ARO:3002435	OKP beta-lactamase	cephalosporin;penam	CAJ19610.1
OKP-B-1	ARO:3002434	OKP beta-lactamase	cephalosporin;penam	CAG25813.2
OKP-B-7	ARO:3002440	OKP beta-lactamase	cephalosporin;penam	CAJ19615.1
OKP-B-6	ARO:3002439	OKP beta-lactamase	cephalosporin;penam	CAP12355.2
OKP-B-5	ARO:3002438	OKP beta-lactamase	cephalosporin;penam	CAP12356.2
OKP-B-4	ARO:3002437	OKP beta-lactamase	cephalosporin;penam	CAJ19612.1
OXA-163	ARO:3001783	OXA beta-lactamase	cephalosporin;penam	ADY06444.1
OXA-162	ARO:3001776	OXA beta-lactamase	cephalosporin;penam	ADG27454.1
AAC(6')-Ib-cr	ARO:3002547	AAC(6')	fluoroquinolone antibiotic;aminoglycoside antibiotic	ABC17627.1
FosB	ARO:3000172	fosfomycin thiol transferase	fosfomycin	NP_831795.1
mdtG	ARO:3001329	major facilitator superfamily (MFS) antibiotic efflux pump	fosfomycin	ABV18113.1
FosA3	ARO:3002872	fosfomycin thiol transferase	fosfomycin	AEG78825.1
FosA6	ARO:3004111	fosfomycin thiol transferase	fosfomycin	WP_069174570.1
FosA4	ARO:3003210	fosfomycin thiol transferase	fosfomycin	BAP18892.1
FosA7	ARO:3004113	fosfomycin thiol transferase	fosfomycin	KKE03230.1
FosA5	ARO:3003209	fosfomycin thiol transferase	fosfomycin	AJE60855.1
mdtF	ARO:3000796	resistance-nodulation-cell division (RND) antibiotic efflux pump	macrolide antibiotic;fluoroquinolone antibiotic;penam	AAC76539.1
mdtE	ARO:3000795	resistance-nodulation-cell division (RND) antibiotic efflux pump	macrolide antibiotic;fluoroquinolone antibiotic;penam	BAE77781.1
CRP	ARO:3000518	resistance-nodulation-cell division (RND) antibiotic efflux pump	macrolide antibiotic;fluoroquinolone antibiotic;penam	BAE77933.1
gadW	ARO:3003838	resistance-nodulation-cell division (RND) antibiotic efflux pump	macrolide antibiotic;fluoroquinolone antibiotic;penam	ANK04027.1
gadX	ARO:3000508	resistance-nodulation-cell division (RND) antibiotic efflux pump	macrolide antibiotic;fluoroquinolone antibiotic;penam	YP_491919.1
PER-3	ARO:3002365	PER beta-lactamase	monobactam;carbapenem;cephalosporin;penam;penem	AAU89132.1
PER-7	ARO:3002369	PER beta-lactamase	monobactam;carbapenem;cephalosporin;penam;penem	AEI54993.1
PER-5	ARO:3002367	PER beta-lactamase	monobactam;carbapenem;cephalosporin;penam;penem	ACN22483.1
PER-4	ARO:3002366	PER beta-lactamase	monobactam;carbapenem;cephalosporin;penam;penem	ACE77058.1
PER-2	ARO:3002364	PER beta-lactamase	monobactam;carbapenem;cephalosporin;penam;penem	CAA63714.1
PER-1	ARO:3002363	PER beta-lactamase	monobactam;carbapenem;cephalosporin;penam;penem	CAA79968.1
PER-6	ARO:3002368	PER beta-lactamase	monobactam;carbapenem;cephalosporin;penam;penem	ADD80743.1
emrD	ARO:3000309	major facilitator superfamily (MFS) antibiotic efflux pump	N/A	EFF04178.1
catB8	ARO:3002680	chloramphenicol acetyltransferase (CAT)	phenicol antibiotic	YP_009077553.1
cmlB	ARO:3002698	major facilitator superfamily (MFS) antibiotic efflux pump	phenicol antibiotic	AAD22144.1
catB3	ARO:3002676	chloramphenicol acetyltransferase (CAT)	phenicol antibiotic	YP_006965431.1
floR	ARO:3002705	major facilitator superfamily (MFS) antibiotic efflux pump	phenicol antibiotic	AAG16656.1
catII	ARO:3002684	chloramphenicol acetyltransferase (CAT)	phenicol antibiotic	CAA37806.1
catI	ARO:3002683	chloramphenicol acetyltransferase (CAT)	phenicol antibiotic	CAA23899.1
cmlA6	ARO:3002696	major facilitator superfamily (MFS) antibiotic efflux pump	phenicol antibiotic	AAK52606.1
cmlA4	ARO:3002694	major facilitator superfamily (MFS) antibiotic efflux pump	phenicol antibiotic	AAF27726.1
cmlA5	ARO:3002695	major facilitator superfamily (MFS) antibiotic efflux pump	phenicol antibiotic	AAM77075.1
cmlA1	ARO:3002693	major facilitator superfamily (MFS) antibiotic efflux pump	phenicol antibiotic	AAO15535.1
pp-flo	ARO:3002812	major facilitator superfamily (MFS) antibiotic efflux pump	phenicol antibiotic	BAA07072.1
arr-3	ARO:3002848	rifampin ADP-ribosyltransferase (Arr)	rifamycin antibiotic	ACD56151.1
arr-2	ARO:3002847	rifampin ADP-ribosyltransferase (Arr)	rifamycin antibiotic	AAC64366.1
msrE	ARO:3003109	ATP-binding cassette (ABC) antibiotic efflux pump	macrolide antibiotic;streptogramin antibiotic	YP_724476.1
SHV-8	ARO:3001067	SHV beta-lactamase	carbapenem;cephalosporin;penam	AAB51384.1
SHV-2A	ARO:3001061	SHV beta-lactamase	carbapenem;cephalosporin;penam	CAA66730.1
SHV-36	ARO:3001094	SHV beta-lactamase	carbapenem;cephalosporin;penam	AAL82592.1
SHV-59	ARO:3001114	SHV beta-lactamase	carbapenem;cephalosporin;penam	AAV66328.1
SHV-57	ARO:3001113	SHV beta-lactamase	carbapenem;cephalosporin;penam	AAO66446.1
SHV-56	ARO:3001112	SHV beta-lactamase	carbapenem;cephalosporin;penam	ACB73258.1
SHV-55	ARO:3001111	SHV beta-lactamase	carbapenem;cephalosporin;penam	CAI10727.2
SHV-53	ARO:3001110	SHV beta-lactamase	carbapenem;cephalosporin;penam	AAT01223.1
SHV-52	ARO:3001109	SHV beta-lactamase	carbapenem;cephalosporin;penam	AEJ08681.1
SHV-51	ARO:3001108	SHV beta-lactamase	carbapenem;cephalosporin;penam	AAP41944.1
SHV-50	ARO:3001107	SHV beta-lactamase	carbapenem;cephalosporin;penam	AAP41108.1
SHV-168	ARO:3001352	SHV beta-lactamase	carbapenem;cephalosporin;penam	AFW16978.1
SHV-167	ARO:3001204	SHV beta-lactamase	carbapenem;cephalosporin;penam	BAM28879.1
SHV-164	ARO:3001347	SHV beta-lactamase	carbapenem;cephalosporin;penam	CCK86744.1
SHV-165	ARO:3001203	SHV beta-lactamase	carbapenem;cephalosporin;penam	AFQ23970.1
SHV-162	ARO:3001201	SHV beta-lactamase	carbapenem;cephalosporin;penam	AFQ23968.1
SHV-163	ARO:3001202	SHV beta-lactamase	carbapenem;cephalosporin;penam	AFQ23969.1
SHV-160	ARO:3001199	SHV beta-lactamase	carbapenem;cephalosporin;penam	AFQ23966.1
SHV-161	ARO:3001200	SHV beta-lactamase	carbapenem;cephalosporin;penam	AFQ23967.1
SHV-73	ARO:3001127	SHV beta-lactamase	carbapenem;cephalosporin;penam	CAJ47128.2
SHV-134	ARO:3001178	SHV beta-lactamase	carbapenem;cephalosporin;penam	ADM25824.1
SHV-124	ARO:3001171	SHV beta-lactamase	carbapenem;cephalosporin;penam	ACV32634.1
SHV-122	ARO:3001169	SHV beta-lactamase	carbapenem;cephalosporin;penam	ADR80609.1
SHV-123	ARO:3001170	SHV beta-lactamase	carbapenem;cephalosporin;penam	ACV32633.1
SHV-120	ARO:3001167	SHV beta-lactamase	carbapenem;cephalosporin;penam	AEG79634.1
SHV-121	ARO:3001168	SHV beta-lactamase	carbapenem;cephalosporin;penam	AEI83429.1
SHV-126	ARO:3001173	SHV beta-lactamase	carbapenem;cephalosporin;penam	ACV32636.1
SHV-127	ARO:3001174	SHV beta-lactamase	carbapenem;cephalosporin;penam	ACV32637.1
SHV-125	ARO:3001172	SHV beta-lactamase	carbapenem;cephalosporin;penam	ACV32635.1
SHV-128	ARO:3001175	SHV beta-lactamase	carbapenem;cephalosporin;penam	ADE58494.1
SHV-129	ARO:3001176	SHV beta-lactamase	carbapenem;cephalosporin;penam	ADE08533.1
SHV-89	ARO:3001141	SHV beta-lactamase	carbapenem;cephalosporin;penam	ABA60809.1
SHV-84	ARO:3001138	SHV beta-lactamase	carbapenem;cephalosporin;penam	CAJ32371.1
SHV-85	ARO:3001139	SHV beta-lactamase	carbapenem;cephalosporin;penam	ABC54571.1
SHV-86	ARO:3001140	SHV beta-lactamase	carbapenem;cephalosporin;penam	ABC58727.1
SHV-80	ARO:3001134	SHV beta-lactamase	carbapenem;cephalosporin;penam	CAJ47135.2
SHV-81	ARO:3001135	SHV beta-lactamase	carbapenem;cephalosporin;penam	CAJ47136.2
SHV-82	ARO:3001136	SHV beta-lactamase	carbapenem;cephalosporin;penam	CAJ47137.2
SHV-83	ARO:3001137	SHV beta-lactamase	carbapenem;cephalosporin;penam	CAJ47138.2
SHV-66	ARO:3001121	SHV beta-lactamase	carbapenem;cephalosporin;penam	ABA06588.1
SHV-67	ARO:3001122	SHV beta-lactamase	carbapenem;cephalosporin;penam	ABA06589.1
SHV-64	ARO:3001119	SHV beta-lactamase	carbapenem;cephalosporin;penam	ABA06586.1
SHV-65	ARO:3001120	SHV beta-lactamase	carbapenem;cephalosporin;penam	ABA06587.1
SHV-63	ARO:3001118	SHV beta-lactamase	carbapenem;cephalosporin;penam	ABY56290.1
SHV-60	ARO:3001115	SHV beta-lactamase	carbapenem;cephalosporin;penam	BAF92780.1
SHV-61	ARO:3001116	SHV beta-lactamase	carbapenem;cephalosporin;penam	CAI30650.2
SHV-69	ARO:3001123	SHV beta-lactamase	carbapenem;cephalosporin;penam	ABA06590.1
SHV-157	ARO:3001196	SHV beta-lactamase	carbapenem;cephalosporin;penam	AFQ23963.1
SHV-155	ARO:3001194	SHV beta-lactamase	carbapenem;cephalosporin;penam	AFQ23961.1
SHV-154	ARO:3001193	SHV beta-lactamase	carbapenem;cephalosporin;penam	AFQ23960.1
SHV-153	ARO:3001192	SHV beta-lactamase	carbapenem;cephalosporin;penam	AFQ23959.1
SHV-152	ARO:3001191	SHV beta-lactamase	carbapenem;cephalosporin;penam	AFQ23958.1
SHV-151	ARO:3001190	SHV beta-lactamase	carbapenem;cephalosporin;penam	AFQ23957.1
SHV-150	ARO:3001189	SHV beta-lactamase	carbapenem;cephalosporin;penam	AFQ23956.1
SHV-159	ARO:3001198	SHV beta-lactamase	carbapenem;cephalosporin;penam	AFQ23965.1
SHV-158	ARO:3001197	SHV beta-lactamase	carbapenem;cephalosporin;penam	AFQ23964.1
SHV-13	ARO:3001072	SHV beta-lactamase	carbapenem;cephalosporin;penam	AAD43815.1
SHV-12	ARO:3001071	SHV beta-lactamase	carbapenem;cephalosporin;penam	CAI76927.1
SHV-11	ARO:3001070	SHV beta-lactamase	carbapenem;cephalosporin;penam	CAA66729.1
SHV-16	ARO:3001075	SHV beta-lactamase	carbapenem;cephalosporin;penam	AAC98092.2
SHV-15	ARO:3001074	SHV beta-lactamase	carbapenem;cephalosporin;penam	CAB37325.2
SHV-14	ARO:3001073	SHV beta-lactamase	carbapenem;cephalosporin;penam	AAG17550.1
SHV-19	ARO:3001077	SHV beta-lactamase	carbapenem;cephalosporin;penam	AAF34333.1
SHV-18	ARO:3001076	SHV beta-lactamase	carbapenem;cephalosporin;penam	AAF64386.1
SHV-186	ARO:3003153	SHV beta-lactamase	carbapenem;cephalosporin;penam	AIS67769.1
SHV-188	ARO:3003155	SHV beta-lactamase	carbapenem;cephalosporin;penam	CEA29751.1
SHV-189	ARO:3003156	SHV beta-lactamase	carbapenem;cephalosporin;penam	AJO16047.1
SHV-5	ARO:3001064	SHV beta-lactamase	carbapenem;cephalosporin;penam	CAA39164.1
SHV-62	ARO:3001117	SHV beta-lactamase	carbapenem;cephalosporin;penam	CAI30651.2
SHV-28	ARO:3001086	SHV beta-lactamase	carbapenem;cephalosporin;penam	AAG15384.1
SHV-29	ARO:3001087	SHV beta-lactamase	carbapenem;cephalosporin;penam	AAG49894.1
SHV-22	ARO:3001080	SHV beta-lactamase	carbapenem;cephalosporin;penam	AAF34336.1
SHV-23	ARO:3001081	SHV beta-lactamase	carbapenem;cephalosporin;penam	AAF34337.1
SHV-20	ARO:3001078	SHV beta-lactamase	carbapenem;cephalosporin;penam	AAF34334.1
SHV-21	ARO:3001079	SHV beta-lactamase	carbapenem;cephalosporin;penam	AAF34335.1
SHV-26	ARO:3001084	SHV beta-lactamase	carbapenem;cephalosporin;penam	AAF36719.1
SHV-27	ARO:3001085	SHV beta-lactamase	carbapenem;cephalosporin;penam	AAG01039.1
SHV-24	ARO:3001082	SHV beta-lactamase	carbapenem;cephalosporin;penam	BAA84973.1
SHV-25	ARO:3001083	SHV beta-lactamase	carbapenem;cephalosporin;penam	AAF37209.2
SHV-119	ARO:3001340	SHV beta-lactamase	carbapenem;cephalosporin;penam	AIG51284.1
SHV-112	ARO:3001161	SHV beta-lactamase	carbapenem;cephalosporin;penam	ACC99191.1
SHV-111	ARO:3001160	SHV beta-lactamase	carbapenem;cephalosporin;penam	BAF95849.1
SHV-110	ARO:3001159	SHV beta-lactamase	carbapenem;cephalosporin;penam	AEK48094.1
SHV-156	ARO:3001195	SHV beta-lactamase	carbapenem;cephalosporin;penam	AFQ23962.1
SHV-99	ARO:3001337	SHV beta-lactamase	carbapenem;cephalosporin;penam	CAQ03504.1
SHV-98	ARO:3001336	SHV beta-lactamase	carbapenem;cephalosporin;penam	CAQ03503.1
SHV-93	ARO:3001145	SHV beta-lactamase	carbapenem;cephalosporin;penam	ABN49110.1
SHV-92	ARO:3001144	SHV beta-lactamase	carbapenem;cephalosporin;penam	ABH04327.1
SHV-97	ARO:3001149	SHV beta-lactamase	carbapenem;cephalosporin;penam	ABN49114.1
SHV-96	ARO:3001148	SHV beta-lactamase	carbapenem;cephalosporin;penam	ABN49112.1
SHV-95	ARO:3001147	SHV beta-lactamase	carbapenem;cephalosporin;penam	ABN49113.1
SHV-94	ARO:3001146	SHV beta-lactamase	carbapenem;cephalosporin;penam	ABN49111.1
SHV-75	ARO:3001129	SHV beta-lactamase	carbapenem;cephalosporin;penam	CAJ47130.2
SHV-74	ARO:3001128	SHV beta-lactamase	carbapenem;cephalosporin;penam	CAJ47129.2
SHV-77	ARO:3001131	SHV beta-lactamase	carbapenem;cephalosporin;penam	CAJ47132.2
SHV-76	ARO:3001130	SHV beta-lactamase	carbapenem;cephalosporin;penam	CAJ47131.2
SHV-71	ARO:3001125	SHV beta-lactamase	carbapenem;cephalosporin;penam	CAJ47126.2
SHV-70	ARO:3001124	SHV beta-lactamase	carbapenem;cephalosporin;penam	AAY42633.1
SHV-72	ARO:3001126	SHV beta-lactamase	carbapenem;cephalosporin;penam	CAJ47127.2
SHV-79	ARO:3001133	SHV beta-lactamase	carbapenem;cephalosporin;penam	CAJ47134.2
SHV-78	ARO:3001132	SHV beta-lactamase	carbapenem;cephalosporin;penam	CAJ47133.2
SHV-144	ARO:3001345	SHV beta-lactamase	carbapenem;cephalosporin;penam	AFK93491.1
SHV-145	ARO:3001185	SHV beta-lactamase	carbapenem;cephalosporin;penam	AFN88952.1
SHV-147	ARO:3001186	SHV beta-lactamase	carbapenem;cephalosporin;penam	AFQ23953.1
SHV-140	ARO:3001182	SHV beta-lactamase	carbapenem;cephalosporin;penam	AEK80394.1
SHV-141	ARO:3001183	SHV beta-lactamase	carbapenem;cephalosporin;penam	AFC60795.1
SHV-142	ARO:3001184	SHV beta-lactamase	carbapenem;cephalosporin;penam	AEX99752.1
SHV-143	ARO:3001344	SHV beta-lactamase	carbapenem;cephalosporin;penam	AFQ32277.1
SHV-148	ARO:3001187	SHV beta-lactamase	carbapenem;cephalosporin;penam	AFQ23954.1
SHV-149	ARO:3001188	SHV beta-lactamase	carbapenem;cephalosporin;penam	AFQ23955.1
SHV-39	ARO:3001097	SHV beta-lactamase	carbapenem;cephalosporin;penam	AAN77730.1
SHV-38	ARO:3001096	SHV beta-lactamase	carbapenem;cephalosporin;penam	AAL79576.1
SHV-31	ARO:3001089	SHV beta-lactamase	carbapenem;cephalosporin;penam	AAP33454.2
SHV-30	ARO:3001088	SHV beta-lactamase	carbapenem;cephalosporin;penam	AAT75225.1
SHV-32	ARO:3001090	SHV beta-lactamase	carbapenem;cephalosporin;penam	AAK69828.1
SHV-35	ARO:3001093	SHV beta-lactamase	carbapenem;cephalosporin;penam	AAL68926.1
SHV-37	ARO:3001095	SHV beta-lactamase	carbapenem;cephalosporin;penam	AAL82593.1
SHV-108	ARO:3001157	SHV beta-lactamase	carbapenem;cephalosporin;penam	ADR80606.1
SHV-109	ARO:3001158	SHV beta-lactamase	carbapenem;cephalosporin;penam	ACM04459.1
SHV-100	ARO:3001338	SHV beta-lactamase	carbapenem;cephalosporin;penam	CAQ03505.1
SHV-101	ARO:3001150	SHV beta-lactamase	carbapenem;cephalosporin;penam	ABV72593.1
SHV-102	ARO:3001151	SHV beta-lactamase	carbapenem;cephalosporin;penam	ABS72342.1
SHV-104	ARO:3001153	SHV beta-lactamase	carbapenem;cephalosporin;penam	ABX71158.1
SHV-105	ARO:3001154	SHV beta-lactamase	carbapenem;cephalosporin;penam	ACI22621.1
SHV-106	ARO:3001155	SHV beta-lactamase	carbapenem;cephalosporin;penam	CAQ03506.1
SHV-107	ARO:3001156	SHV beta-lactamase	carbapenem;cephalosporin;penam	CAQ03507.1
SHV-178	ARO:3001361	SHV beta-lactamase	carbapenem;cephalosporin;penam	AHA80963.1
SHV-180	ARO:3001350	SHV beta-lactamase	carbapenem;cephalosporin;penam	AJO16040.1
SHV-40	ARO:3001098	SHV beta-lactamase	carbapenem;cephalosporin;penam	AAN04882.1
SHV-41	ARO:3001099	SHV beta-lactamase	carbapenem;cephalosporin;penam	AAN04883.1
SHV-42	ARO:3001100	SHV beta-lactamase	carbapenem;cephalosporin;penam	AAN04884.1
SHV-43	ARO:3001101	SHV beta-lactamase	carbapenem;cephalosporin;penam	AAL40899.1
SHV-44	ARO:3001102	SHV beta-lactamase	carbapenem;cephalosporin;penam	AAP82228.1
SHV-45	ARO:3001103	SHV beta-lactamase	carbapenem;cephalosporin;penam	AAN39364.1
SHV-46	ARO:3001104	SHV beta-lactamase	carbapenem;cephalosporin;penam	AAO53445.1
SHV-48	ARO:3001105	SHV beta-lactamase	carbapenem;cephalosporin;penam	AAP03063.1
SHV-49	ARO:3001106	SHV beta-lactamase	carbapenem;cephalosporin;penam	AAS98184.1
SHV-173	ARO:3001357	SHV beta-lactamase	carbapenem;cephalosporin;penam	AHA80959.1
SHV-34	ARO:3001092	SHV beta-lactamase	carbapenem;cephalosporin;penam	AAK64187.1
SHV-172	ARO:3001356	SHV beta-lactamase	carbapenem;cephalosporin;penam	AHA80958.1
SHV-179	ARO:3001362	SHV beta-lactamase	carbapenem;cephalosporin;penam	AHA80962.1
SHV-182	ARO:3001364	SHV beta-lactamase	carbapenem;cephalosporin;penam	AJO16042.1
SHV-183	ARO:3001351	SHV beta-lactamase	carbapenem;cephalosporin;penam	CDN33427.1
SHV-3	ARO:3001062	SHV beta-lactamase	carbapenem;cephalosporin;penam	WP_063864673.1
SHV-103	ARO:3001152	SHV beta-lactamase	carbapenem;cephalosporin;penam	ABS72351.1
SHV-185	ARO:3003152	SHV beta-lactamase	carbapenem;cephalosporin;penam	AIS67768.1
SHV-187	ARO:3003154	SHV beta-lactamase	carbapenem;cephalosporin;penam	CEA29750.1
SHV-137	ARO:3001181	SHV beta-lactamase	carbapenem;cephalosporin;penam	AEI83430.1
SHV-135	ARO:3001179	SHV beta-lactamase	carbapenem;cephalosporin;penam	ADR66517.1
SHV-2	ARO:3001060	SHV beta-lactamase	carbapenem;cephalosporin;penam	AAD37413.1
SHV-1	ARO:3001059	SHV beta-lactamase	carbapenem;cephalosporin;penam	ACR66323.1
SHV-7	ARO:3001066	SHV beta-lactamase	carbapenem;cephalosporin;penam	AAA87176.1
SHV-6	ARO:3001065	SHV beta-lactamase	carbapenem;cephalosporin;penam	CAA71948.1
SHV-133	ARO:3001177	SHV beta-lactamase	carbapenem;cephalosporin;penam	BAI94487.1
SHV-9	ARO:3001068	SHV beta-lactamase	carbapenem;cephalosporin;penam	AAB37395.2
Bla2	ARO:3004189	subclass B1 Bacillus anthracis Bla beta-lactamase	carbapenem;cephalosporin;penam	AAR20596.1
SHV-33	ARO:3001091	SHV beta-lactamase	carbapenem;cephalosporin;penam	AFN82060.1
acrS	ARO:3000656	resistance-nodulation-cell division (RND) antibiotic efflux pump	fluoroquinolone antibiotic;cephalosporin;glycylcycline;cephamycin;penam;tetracycline antibiotic;rifamycin antibiotic;phenicol antibiotic;triclosan	AAC76296.1
sul1	ARO:3000410	sulfonamide resistant sul	sulfonamide antibiotic;sulfone antibiotic	AEJ33969.1
sul2	ARO:3000412	sulfonamide resistant sul	sulfonamide antibiotic;sulfone antibiotic	AAL59753.1
TEM-109	ARO:3000972	TEM beta-lactamase	monobactam;cephalosporin;penam;penem	AAT46413.1
TEM-108	ARO:3000971	TEM beta-lactamase	monobactam;cephalosporin;penam;penem	AAM28884.1
TEM-102	ARO:3000965	TEM beta-lactamase	monobactam;cephalosporin;penam;penem	AAK82652.1
TEM-101	ARO:3000964	TEM beta-lactamase	monobactam;cephalosporin;penam;penem	AAM18924.1
TEM-107	ARO:3000970	TEM beta-lactamase	monobactam;cephalosporin;penam;penem	AAM52215.1
TEM-106	ARO:3000969	TEM beta-lactamase	monobactam;cephalosporin;penam;penem	AAM52207.1
TEM-105	ARO:3000968	TEM beta-lactamase	monobactam;cephalosporin;penam;penem	AAM61953.1
TEM-104	ARO:3000967	TEM beta-lactamase	monobactam;cephalosporin;penam;penem	AAM61952.1
TEM-201	ARO:3001378	TEM beta-lactamase	monobactam;cephalosporin;penam;penem	AFS44742.1
TEM-206	ARO:3001383	TEM beta-lactamase	monobactam;cephalosporin;penam;penem	AGK82336.1
TEM-207	ARO:3001384	TEM beta-lactamase	monobactam;cephalosporin;penam;penem	AGK40892.1
TEM-208	ARO:3001385	TEM beta-lactamase	monobactam;cephalosporin;penam;penem	AGL39384.1
TEM-209	ARO:3001386	TEM beta-lactamase	monobactam;cephalosporin;penam;penem	AGW25367.1
TEM-78	ARO:3000944	TEM beta-lactamase	monobactam;cephalosporin;penam;penem	AAF05612.1
TEM-79	ARO:3000946	TEM beta-lactamase	monobactam;cephalosporin;penam;penem	AAF05611.1
TEM-70	ARO:3000936	TEM beta-lactamase	monobactam;cephalosporin;penam;penem	AAF01046.1
TEM-71	ARO:3000937	TEM beta-lactamase	monobactam;cephalosporin;penam;penem	AAL03985.1
TEM-72	ARO:3000938	TEM beta-lactamase	monobactam;cephalosporin;penam;penem	AAF19151.1
TEM-73	ARO:3000939	TEM beta-lactamase	monobactam;cephalosporin;penam;penem	CAB65358.1
TEM-75	ARO:3000941	TEM beta-lactamase	monobactam;cephalosporin;penam;penem	AAN05028.1
TEM-76	ARO:3000942	TEM beta-lactamase	monobactam;cephalosporin;penam;penem	AAF05613.1
TEM-77	ARO:3000943	TEM beta-lactamase	monobactam;cephalosporin;penam;penem	CAB65358.1
TEM-154	ARO:3001020	TEM beta-lactamase	monobactam;cephalosporin;penam;penem	ACO07310.1
TEM-155	ARO:3001021	TEM beta-lactamase	monobactam;cephalosporin;penam;penem	ABG77582.1
TEM-156	ARO:3001022	TEM beta-lactamase	monobactam;cephalosporin;penam;penem	CAQ00120.1
TEM-157	ARO:3001023	TEM beta-lactamase	monobactam;cephalosporin;penam;penem	ABI81768.1
TEM-150	ARO:3001017	TEM beta-lactamase	monobactam;cephalosporin;penam;penem	CAJ66089.1
TEM-152	ARO:3001019	TEM beta-lactamase	monobactam;cephalosporin;penam;penem	ABI74447.1
TEM-153	ARO:3001369	TEM beta-lactamase	monobactam;cephalosporin;penam;penem	AGA83484.1
TEM-20	ARO:3000891	TEM beta-lactamase	monobactam;cephalosporin;penam;penem	CAA76793.1
TEM-151	ARO:3001018	TEM beta-lactamase	monobactam;cephalosporin;penam;penem	ABI74448.1
TEM-158	ARO:3001024	TEM beta-lactamase	monobactam;cephalosporin;penam;penem	ABQ00181.1
TEM-159	ARO:3001025	TEM beta-lactamase	monobactam;cephalosporin;penam;penem	ABM54869.1
TEM-183	ARO:3001045	TEM beta-lactamase	monobactam;cephalosporin;penam;penem	ADR71220.1
TEM-187	ARO:3001047	TEM beta-lactamase	monobactam;cephalosporin;penam;penem	ADM61585.1
TEM-186	ARO:3001046	TEM beta-lactamase	monobactam;cephalosporin;penam;penem	AET99222.1
TEM-185	ARO:3001374	TEM beta-lactamase	monobactam;cephalosporin;penam;penem	AEG64812.1
TEM-189	ARO:3001049	TEM beta-lactamase	monobactam;cephalosporin;penam;penem	AEL79515.1
TEM-188	ARO:3001048	TEM beta-lactamase	monobactam;cephalosporin;penam;penem	AEL17198.1
TEM-118	ARO:3000981	TEM beta-lactamase	monobactam;cephalosporin;penam;penem	AAN05029.1
TEM-110	ARO:3000973	TEM beta-lactamase	monobactam;cephalosporin;penam;penem	AAL68923.1
TEM-111	ARO:3000974	TEM beta-lactamase	monobactam;cephalosporin;penam;penem	AAL77062.1
TEM-112	ARO:3000975	TEM beta-lactamase	monobactam;cephalosporin;penam;penem	AAS89982.1
TEM-113	ARO:3000976	TEM beta-lactamase	monobactam;cephalosporin;penam;penem	AAS89983.1
TEM-114	ARO:3000977	TEM beta-lactamase	monobactam;cephalosporin;penam;penem	AAS89984.1
TEM-115	ARO:3000978	TEM beta-lactamase	monobactam;cephalosporin;penam;penem	AAN04881.1
TEM-116	ARO:3000979	TEM beta-lactamase	monobactam;cephalosporin;penam;penem	NP_052129.1
TEM-117	ARO:3000980	TEM beta-lactamase	monobactam;cephalosporin;penam;penem	AAN05026.1
TEM-34	ARO:3000904	TEM beta-lactamase	monobactam;cephalosporin;penam;penem	AGE11905.1
TEM-30	ARO:3000900	TEM beta-lactamase	monobactam;cephalosporin;penam;penem	CAD24670.1
TEM-33	ARO:3000903	TEM beta-lactamase	monobactam;cephalosporin;penam;penem	ADL13944.1
TEM-191	ARO:3001051	TEM beta-lactamase	monobactam;cephalosporin;penam;penem	AEQ59621.1
TEM-192	ARO:3001052	TEM beta-lactamase	monobactam;cephalosporin;penam;penem	AEQ59620.1
TEM-196	ARO:3001376	TEM beta-lactamase	monobactam;cephalosporin;penam;penem	AFE48832.1
TEM-199	ARO:3001058	TEM beta-lactamase	monobactam;cephalosporin;penam;penem	AFN69127.1
TEM-42	ARO:3000911	TEM beta-lactamase	monobactam;cephalosporin;penam;penem	CAA66659.1
TEM-40	ARO:3000910	TEM beta-lactamase	monobactam;cephalosporin;penam;penem	CBX53726.1
TEM-160	ARO:3001026	TEM beta-lactamase	monobactam;cephalosporin;penam;penem	ABM54870.1
TEM-164	ARO:3001030	TEM beta-lactamase	monobactam;cephalosporin;penam;penem	ABX71157.1
TEM-167	ARO:3001033	TEM beta-lactamase	monobactam;cephalosporin;penam;penem	ACJ04051.1
TEM-166	ARO:3001032	TEM beta-lactamase	monobactam;cephalosporin;penam;penem	ACI25375.1
TEM-92	ARO:3000959	TEM beta-lactamase	monobactam;cephalosporin;penam;penem	AAF66653.1
TEM-93	ARO:3000960	TEM beta-lactamase	monobactam;cephalosporin;penam;penem	CAC85660.1
TEM-90	ARO:3000957	TEM beta-lactamase	monobactam;cephalosporin;penam;penem	AAK30619.1
TEM-91	ARO:3000958	TEM beta-lactamase	monobactam;cephalosporin;penam;penem	BAB16308.1
TEM-96	ARO:3000963	TEM beta-lactamase	monobactam;cephalosporin;penam;penem	AAM22276.1
TEM-94	ARO:3000961	TEM beta-lactamase	monobactam;cephalosporin;penam;penem	CAC85661.1
TEM-95	ARO:3000962	TEM beta-lactamase	monobactam;cephalosporin;penam;penem	CAC67290.1
TEM-67	ARO:3000934	TEM beta-lactamase	monobactam;cephalosporin;penam;penem	AAD33116.2
TEM-63	ARO:3000931	TEM beta-lactamase	monobactam;cephalosporin;penam;penem	AAK17194.1
TEM-60	ARO:3000929	TEM beta-lactamase	monobactam;cephalosporin;penam;penem	AAC05975.1
TEM-68	ARO:3000935	TEM beta-lactamase	monobactam;cephalosporin;penam;penem	CAB92324.1
TEM-143	ARO:3001006	TEM beta-lactamase	monobactam;cephalosporin;penam;penem	AAY85632.1
TEM-190	ARO:3001050	TEM beta-lactamase	monobactam;cephalosporin;penam;penem	AEL88240.1
TEM-193	ARO:3001053	TEM beta-lactamase	monobactam;cephalosporin;penam;penem	AFC75523.1
TEM-194	ARO:3001054	TEM beta-lactamase	monobactam;cephalosporin;penam;penem	AFC75524.1
TEM-195	ARO:3001055	TEM beta-lactamase	monobactam;cephalosporin;penam;penem	AFC75525.1
TEM-197	ARO:3001056	TEM beta-lactamase	monobactam;cephalosporin;penam;penem	AEK48085.1
TEM-198	ARO:3001057	TEM beta-lactamase	monobactam;cephalosporin;penam;penem	BAL68178.1
TEM-205	ARO:3001382	TEM beta-lactamase	monobactam;cephalosporin;penam;penem	AGZ20205.1
TEM-125	ARO:3000987	TEM beta-lactamase	monobactam;cephalosporin;penam;penem	AAT46414.1
TEM-124	ARO:3000986	TEM beta-lactamase	monobactam;cephalosporin;penam;penem	AAQ93491.1
TEM-127	ARO:3000989	TEM beta-lactamase	monobactam;cephalosporin;penam;penem	AAR89358.1
TEM-126	ARO:3000988	TEM beta-lactamase	monobactam;cephalosporin;penam;penem	AAT45742.1
TEM-121	ARO:3000983	TEM beta-lactamase	monobactam;cephalosporin;penam;penem	AAQ01671.1
TEM-120	ARO:3000982	TEM beta-lactamase	monobactam;cephalosporin;penam;penem	AAO85882.1
TEM-123	ARO:3000985	TEM beta-lactamase	monobactam;cephalosporin;penam;penem	AAQ93490.1
TEM-122	ARO:3000984	TEM beta-lactamase	monobactam;cephalosporin;penam;penem	AAQ98890.1
TEM-129	ARO:3000993	TEM beta-lactamase	monobactam;cephalosporin;penam;penem	CAG34105.1
TEM-128	ARO:3000990	TEM beta-lactamase	monobactam;cephalosporin;penam;penem	AAR89359.1
TEM-52	ARO:3000921	TEM beta-lactamase	monobactam;cephalosporin;penam;penem	CAA73933.1
TEM-59	ARO:3000928	TEM beta-lactamase	monobactam;cephalosporin;penam;penem	AAD45935.1
TEM-54	ARO:3000923	TEM beta-lactamase	monobactam;cephalosporin;penam;penem	AAD22539.1
TEM-53	ARO:3000922	TEM beta-lactamase	monobactam;cephalosporin;penam;penem	AAD22538.1
TEM-29	ARO:3000899	TEM beta-lactamase	monobactam;cephalosporin;penam;penem	CAA76796.1
TEM-28	ARO:3000898	TEM beta-lactamase	monobactam;cephalosporin;penam;penem	AAC32891.1
TEM-22	ARO:3000893	TEM beta-lactamase	monobactam;cephalosporin;penam;penem	CAA76795.1
TEM-21	ARO:3000892	TEM beta-lactamase	monobactam;cephalosporin;penam;penem	CAA76794.1
TEM-26	ARO:3000896	TEM beta-lactamase	monobactam;cephalosporin;penam;penem	AAC36883.1
TEM-24	ARO:3000894	TEM beta-lactamase	monobactam;cephalosporin;penam;penem	CAA46345.1
TEM-220	ARO:3003158	TEM beta-lactamase	monobactam;cephalosporin;penam;penem	AIW68620.1
TEM-182	ARO:3001373	TEM beta-lactamase	monobactam;cephalosporin;penam;penem	ADP20705.1
TEM-184	ARO:3001375	TEM beta-lactamase	monobactam;cephalosporin;penam;penem	CCA61905.1
TEM-55	ARO:3000924	TEM beta-lactamase	monobactam;cephalosporin;penam;penem	ABB97007.1
TEM-89	ARO:3000956	TEM beta-lactamase	monobactam;cephalosporin;penam;penem	AAK71474.1
TEM-178	ARO:3001043	TEM beta-lactamase	monobactam;cephalosporin;penam;penem	CAA65888.1
TEM-176	ARO:3001041	TEM beta-lactamase	monobactam;cephalosporin;penam;penem	ADB90239.1
TEM-177	ARO:3001042	TEM beta-lactamase	monobactam;cephalosporin;penam;penem	CBJ06718.1
TEM-171	ARO:3001037	TEM beta-lactamase	monobactam;cephalosporin;penam;penem	ADA79630.1
TEM-57	ARO:3000926	TEM beta-lactamase	monobactam;cephalosporin;penam;penem	ACJ43254.1
TEM-88	ARO:3000955	TEM beta-lactamase	monobactam;cephalosporin;penam;penem	AAK14792.1
TEM-81	ARO:3000948	TEM beta-lactamase	monobactam;cephalosporin;penam;penem	AAL29433.1
TEM-80	ARO:3000947	TEM beta-lactamase	monobactam;cephalosporin;penam;penem	AAM15527.1
TEM-83	ARO:3000950	TEM beta-lactamase	monobactam;cephalosporin;penam;penem	AAL29435.1
TEM-82	ARO:3000949	TEM beta-lactamase	monobactam;cephalosporin;penam;penem	AAL29434.1
TEM-85	ARO:3000952	TEM beta-lactamase	monobactam;cephalosporin;penam;penem	CAC43229.1
TEM-84	ARO:3000951	TEM beta-lactamase	monobactam;cephalosporin;penam;penem	AAL29436.1
TEM-87	ARO:3000954	TEM beta-lactamase	monobactam;cephalosporin;penam;penem	AAG44570.1
TEM-86	ARO:3000953	TEM beta-lactamase	monobactam;cephalosporin;penam;penem	CAC43230.1
TEM-8	ARO:3000880	TEM beta-lactamase	monobactam;cephalosporin;penam;penem	CAA46344.1
TEM-1	ARO:3000873	TEM beta-lactamase	monobactam;cephalosporin;penam;penem	CAD09800.1
TEM-2	ARO:3000874	TEM beta-lactamase	monobactam;cephalosporin;penam;penem	CAA38429.1
TEM-3	ARO:3000875	TEM beta-lactamase	monobactam;cephalosporin;penam;penem	CAA45828.1
TEM-4	ARO:3000876	TEM beta-lactamase	monobactam;cephalosporin;penam;penem	WP_063864911.1
TEM-6	ARO:3000878	TEM beta-lactamase	monobactam;cephalosporin;penam;penem	CAA41038.1
TEM-7	ARO:3000879	TEM beta-lactamase	monobactam;cephalosporin;penam;penem	AAO33760.1
TEM-12	ARO:3000884	TEM beta-lactamase	monobactam;cephalosporin;penam;penem	AAA25053.1
TEM-10	ARO:3000882	TEM beta-lactamase	monobactam;cephalosporin;penam;penem	AAC72362.1
TEM-11	ARO:3000883	TEM beta-lactamase	monobactam;cephalosporin;penam;penem	AAW66604.1
TEM-16	ARO:3000887	TEM beta-lactamase	monobactam;cephalosporin;penam;penem	CAA46346.1
TEM-15	ARO:3000886	TEM beta-lactamase	monobactam;cephalosporin;penam;penem	CAO98721.1
TEM-213	ARO:3001390	TEM beta-lactamase	monobactam;cephalosporin;penam;penem	AHA58207.1
TEM-211	ARO:3001388	TEM beta-lactamase	monobactam;cephalosporin;penam;penem	AHA80960.1
TEM-217	ARO:3001394	TEM beta-lactamase	monobactam;cephalosporin;penam;penem	CDN33426.1
TEM-216	ARO:3001393	TEM beta-lactamase	monobactam;cephalosporin;penam;penem	AHJ78622.1
TEM-215	ARO:3001392	TEM beta-lactamase	monobactam;cephalosporin;penam;penem	AJO16045.1
TEM-214	ARO:3001391	TEM beta-lactamase	monobactam;cephalosporin;penam;penem	AJO16044.1
TEM-219	ARO:3003157	TEM beta-lactamase	monobactam;cephalosporin;penam;penem	AIS39742.1
TEM-17	ARO:3000888	TEM beta-lactamase	monobactam;cephalosporin;penam;penem	CAA74912.2
TEM-19	ARO:3000890	TEM beta-lactamase	monobactam;cephalosporin;penam;penem	AFN21551.1
TEM-132	ARO:3000996	TEM beta-lactamase	monobactam;cephalosporin;penam;penem	AAR84298.1
TEM-133	ARO:3000997	TEM beta-lactamase	monobactam;cephalosporin;penam;penem	AAS19171.1
TEM-130	ARO:3000994	TEM beta-lactamase	monobactam;cephalosporin;penam;penem	CAI29263.1
TEM-131	ARO:3000995	TEM beta-lactamase	monobactam;cephalosporin;penam;penem	AAR10958.1
TEM-136	ARO:3001000	TEM beta-lactamase	monobactam;cephalosporin;penam;penem	AAV83795.1
TEM-137	ARO:3001001	TEM beta-lactamase	monobactam;cephalosporin;penam;penem	CAL08007.1
TEM-134	ARO:3000998	TEM beta-lactamase	monobactam;cephalosporin;penam;penem	AAS79107.1
TEM-135	ARO:3000999	TEM beta-lactamase	monobactam;cephalosporin;penam;penem	CAG25427.1
TEM-138	ARO:3001002	TEM beta-lactamase	monobactam;cephalosporin;penam;penem	AAW47922.1
TEM-139	ARO:3001003	TEM beta-lactamase	monobactam;cephalosporin;penam;penem	AAZ23494.1
TEM-49	ARO:3000918	TEM beta-lactamase	monobactam;cephalosporin;penam;penem	CAA71324.1
TEM-48	ARO:3000917	TEM beta-lactamase	monobactam;cephalosporin;penam;penem	CAA71323.1
TEM-45	ARO:3000914	TEM beta-lactamase	monobactam;cephalosporin;penam;penem	CAA64682.1
TEM-47	ARO:3000916	TEM beta-lactamase	monobactam;cephalosporin;penam;penem	CAA71322.1
TEM-163	ARO:3001029	TEM beta-lactamase	monobactam;cephalosporin;penam;penem	ACF32746.1
TEM-43	ARO:3000912	TEM beta-lactamase	monobactam;cephalosporin;penam;penem	AAC32889.2
TEM-162	ARO:3001028	TEM beta-lactamase	monobactam;cephalosporin;penam;penem	ABO64442.1
TEM-147	ARO:3001014	TEM beta-lactamase	monobactam;cephalosporin;penam;penem	ABB84515.1
TEM-146	ARO:3001013	TEM beta-lactamase	monobactam;cephalosporin;penam;penem	AAZ14084.2
TEM-145	ARO:3001012	TEM beta-lactamase	monobactam;cephalosporin;penam;penem	AAZ14083.2
TEM-144	ARO:3001007	TEM beta-lactamase	monobactam;cephalosporin;penam;penem	CAJ17558.1
TEM-142	ARO:3001005	TEM beta-lactamase	monobactam;cephalosporin;penam;penem	ABD60314.1
TEM-141	ARO:3001004	TEM beta-lactamase	monobactam;cephalosporin;penam;penem	AAX56615.1
TEM-149	ARO:3001016	TEM beta-lactamase	monobactam;cephalosporin;penam;penem	ABC96711.1
TEM-148	ARO:3001015	TEM beta-lactamase	monobactam;cephalosporin;penam;penem	CAJ32372.1
TEM-169	ARO:3001035	TEM beta-lactamase	monobactam;cephalosporin;penam;penem	ACP18864.1
TEM-168	ARO:3001034	TEM beta-lactamase	monobactam;cephalosporin;penam;penem	ACR22829.1
MCR-1.2	ARO:3004194	MCR phosphoethanolamine transferase	peptide antibiotic	ANR95875.1
MCR-1	ARO:3003689	MCR phosphoethanolamine transferase	peptide antibiotic	AKF16168
ugd	ARO:3003577	pmr phosphoethanolamine transferase	peptide antibiotic	AAC75089.1
pmrF	ARO:3003578	pmr phosphoethanolamine transferase	peptide antibiotic	AAC75314.1
yojI	ARO:3003952	ATP-binding cassette (ABC) antibiotic efflux pump	peptide antibiotic	NP_416715.1
eptA	ARO:3003576	pmr phosphoethanolamine transferase	peptide antibiotic	BAE78116.1
bacA	ARO:3002986	undecaprenyl pyrophosphate related proteins	peptide antibiotic	AAC76093.1
lmrB	ARO:3002813	ATP-binding cassette (ABC) antibiotic efflux pump	lincosamide antibiotic	KIX81495.1
blt	ARO:3003006	major facilitator superfamily (MFS) antibiotic efflux pump	fluoroquinolone antibiotic;acridine dye	AAC36944.1
KPC-22	ARO:3003180	KPC beta-lactamase	monobactam;carbapenem;cephalosporin;penam	AIX87991.1
KPC-3	ARO:3002313	KPC beta-lactamase	monobactam;carbapenem;cephalosporin;penam	AAL05630.1
KPC-14	ARO:3002324	KPC beta-lactamase	monobactam;carbapenem;cephalosporin;penam	AFV48348.1
KPC-15	ARO:3002325	KPC beta-lactamase	monobactam;carbapenem;cephalosporin;penam	AGF70638.1
KPC-10	ARO:3002320	KPC beta-lactamase	monobactam;carbapenem;cephalosporin;penam	ACS35345.1
KPC-11	ARO:3002321	KPC beta-lactamase	monobactam;carbapenem;cephalosporin;penam	ADH95186.1
KPC-12	ARO:3002322	KPC beta-lactamase	monobactam;carbapenem;cephalosporin;penam	ADZ75467.1
KPC-13	ARO:3002323	KPC beta-lactamase	monobactam;carbapenem;cephalosporin;penam	AEA73284.1
KPC-16	ARO:3002326	KPC beta-lactamase	monobactam;carbapenem;cephalosporin;penam	AGJ01153.1
KPC-17	ARO:3002327	KPC beta-lactamase	monobactam;carbapenem;cephalosporin;penam	AGJ01154.1
KPC-1	ARO:3002312	KPC beta-lactamase	monobactam;carbapenem;cephalosporin;penam	AAK70220.1
KPC-6	ARO:3002316	KPC beta-lactamase	monobactam;carbapenem;cephalosporin;penam	ACB71165.1
KPC-7	ARO:3002317	KPC beta-lactamase	monobactam;carbapenem;cephalosporin;penam	ACE62798.1
KPC-4	ARO:3002314	KPC beta-lactamase	monobactam;carbapenem;cephalosporin;penam	AAU06362.1
KPC-5	ARO:3002315	KPC beta-lactamase	monobactam;carbapenem;cephalosporin;penam	ABY91240.1
KPC-8	ARO:3002318	KPC beta-lactamase	monobactam;carbapenem;cephalosporin;penam	ACI95258.1
KPC-9	ARO:3002319	KPC beta-lactamase	monobactam;carbapenem;cephalosporin;penam	ACM91559.1
KPC-19	ARO:3002329	KPC beta-lactamase	monobactam;carbapenem;cephalosporin;penam	AIH07017.1
sdiA	ARO:3000826	resistance-nodulation-cell division (RND) antibiotic efflux pump	fluoroquinolone antibiotic;cephalosporin;glycylcycline;penam;tetracycline antibiotic;rifamycin antibiotic;phenicol antibiotic;triclosan	NP_460903.1
acrB	ARO:3000216	resistance-nodulation-cell division (RND) antibiotic efflux pump	fluoroquinolone antibiotic;cephalosporin;glycylcycline;penam;tetracycline antibiotic;rifamycin antibiotic;phenicol antibiotic;triclosan	NP_414995.1
CMY-113	ARO:3002124	CMY beta-lactamase	cephamycin	AIT76089.1
CMY-13	ARO:3002024	CMY beta-lactamase	cephamycin	AAQ16660.2
CMY-12	ARO:3002023	CMY beta-lactamase	cephamycin	CAA76382.1
CMY-17	ARO:3002028	CMY beta-lactamase	cephamycin	AAS13399.1
CMY-16	ARO:3002027	CMY beta-lactamase	cephamycin	CAH03679.1
CMY-15	ARO:3002026	CMY beta-lactamase	cephamycin	CAD88477.1
CMY-14	ARO:3002025	CMY beta-lactamase	cephamycin	CAD88479.1
CMY-18	ARO:3002029	CMY beta-lactamase	cephamycin	AAU95778.1
CMY-116	ARO:3002127	CMY beta-lactamase	cephamycin	AIT76093.1
CMY-73	ARO:3002086	CMY beta-lactamase	cephamycin	ACU00152.1
CMY-67	ARO:3002080	CMY beta-lactamase	cephamycin	AFK08541.1
CMY-64	ARO:3002077	CMY beta-lactamase	cephamycin	ADW84690.1
CMY-65	ARO:3002078	CMY beta-lactamase	cephamycin	AEI52842.1
CMY-60	ARO:3002073	CMY beta-lactamase	cephamycin	AEM97672.1
CMY-61	ARO:3002074	CMY beta-lactamase	cephamycin	AEM97673.1
CMY-78	ARO:3002091	CMY beta-lactamase	cephamycin	AFK73443.1
CMY-68	ARO:3002081	CMY beta-lactamase	cephamycin	AEZ49855.1
CMY-5	ARO:3002016	CMY beta-lactamase	cephamycin	YP_009075895.1
CMY-21	ARO:3002032	CMY beta-lactamase	cephamycin	AAZ66866.1
CMY-117	ARO:3002128	CMY beta-lactamase	cephamycin	AIT76097.1
LAT-1	ARO:3001857	CMY beta-lactamase	cephamycin	CAA55007.1
CMY-118	ARO:3002129	CMY beta-lactamase	cephamycin	AIT76091.1
CMY-112	ARO:3002123	CMY beta-lactamase	cephamycin	AIT76090.1
CMY-111	ARO:3002122	CMY beta-lactamase	cephamycin	AHW47897.1
CMY-110	ARO:3002071	CMY beta-lactamase	cephamycin	BAO05497.1
CMY-115	ARO:3002126	CMY beta-lactamase	cephamycin	AIT76092.1
CMY-114	ARO:3002125	CMY beta-lactamase	cephamycin	AIT76099.1
CMY-28	ARO:3002039	CMY beta-lactamase	cephamycin	ABQ51091.1
CMY-29	ARO:3002040	CMY beta-lactamase	cephamycin	ABS12248.1
CMY-22	ARO:3002033	CMY beta-lactamase	cephamycin	ABB72431.1
CMY-23	ARO:3002034	CMY beta-lactamase	cephamycin	ABF06441.1
CMY-20	ARO:3002031	CMY beta-lactamase	cephamycin	AAX58682.2
CMY-26	ARO:3002037	CMY beta-lactamase	cephamycin	BAF56185.1
CMY-27	ARO:3002038	CMY beta-lactamase	cephamycin	ACA30421.1
CMY-24	ARO:3002035	CMY beta-lactamase	cephamycin	ABN69070.1
CMY-25	ARO:3002036	CMY beta-lactamase	cephamycin	ACA30420.1
CMY-62	ARO:3002075	CMY beta-lactamase	cephamycin	AEM97674.1
CMY-63	ARO:3002076	CMY beta-lactamase	cephamycin	AET07387.1
CMY-99	ARO:3002070	CMY beta-lactamase	cephamycin	AGU59995.1
CMY-93	ARO:3002106	CMY beta-lactamase	cephamycin	AHM76768.1
CMY-90	ARO:3002103	CMY beta-lactamase	cephamycin	CCK86743.1
CMY-95	ARO:3002108	CMY beta-lactamase	cephamycin	AGC54799.1
CMY-119	ARO:3002130	CMY beta-lactamase	cephamycin	AIT76098.1
CMY-66	ARO:3002079	CMY beta-lactamase	cephamycin	AEZ49849.1
CMY-75	ARO:3002088	CMY beta-lactamase	cephamycin	AFK73434.1
CMY-77	ARO:3002090	CMY beta-lactamase	cephamycin	AFU25644.1
CMY-76	ARO:3002089	CMY beta-lactamase	cephamycin	AFK73437.1
CMY-71	ARO:3002084	CMY beta-lactamase	cephamycin	AFK08538.1
CMY-7	ARO:3002018	CMY beta-lactamase	cephamycin	CAB36900.1
CMY-6	ARO:3002017	CMY beta-lactamase	cephamycin	CAB36902.1
CMY-4	ARO:3002015	CMY beta-lactamase	cephamycin	CAA75402.1
CMY-58	ARO:3002072	CMY beta-lactamase	cephamycin	ADY19254.1
CMY-70	ARO:3002083	CMY beta-lactamase	cephamycin	AFU25635.1
CMY-69	ARO:3002082	CMY beta-lactamase	cephamycin	AGE45504.1
CMY-53	ARO:3002064	CMY beta-lactamase	cephamycin	ADQ38362.1
CMY-108	ARO:3002120	CMY beta-lactamase	cephamycin	AGZ20169.1
CMY-100	ARO:3002112	CMY beta-lactamase	cephamycin	AHA80101.1
CMY-101	ARO:3002113	CMY beta-lactamase	cephamycin	AHA80102.1
CMY-102	ARO:3002114	CMY beta-lactamase	cephamycin	AHA80103.1
CMY-103	ARO:3002115	CMY beta-lactamase	cephamycin	AHA80104.1
CMY-104	ARO:3002116	CMY beta-lactamase	cephamycin	AGR82311.1
CMY-105	ARO:3002117	CMY beta-lactamase	cephamycin	AHL39330.1
CMY-39	ARO:3002050	CMY beta-lactamase	cephamycin	BAF95726.1
CMY-38	ARO:3002049	CMY beta-lactamase	cephamycin	CAP60699.1
CMY-30	ARO:3002041	CMY beta-lactamase	cephamycin	ABS12249.1
CMY-33	ARO:3002044	CMY beta-lactamase	cephamycin	ACA97847.1
CMY-32	ARO:3002043	CMY beta-lactamase	cephamycin	ACA97846.1
CMY-35	ARO:3002046	CMY beta-lactamase	cephamycin	ABN51007.1
CMY-34	ARO:3002045	CMY beta-lactamase	cephamycin	ABN51006.1
CMY-37	ARO:3002048	CMY beta-lactamase	cephamycin	BAF36388.1
CMY-36	ARO:3002047	CMY beta-lactamase	cephamycin	ABY58049.1
CMY-98	ARO:3002111	CMY beta-lactamase	cephamycin	AGH70380.1
CMY-94	ARO:3002107	CMY beta-lactamase	cephamycin	AGC54798.1
CMY-40	ARO:3002051	CMY beta-lactamase	cephamycin	ACA30422.1
CMY-41	ARO:3002052	CMY beta-lactamase	cephamycin	BAG14343.1
CMY-43	ARO:3002054	CMY beta-lactamase	cephamycin	ACJ05361.1
CMY-44	ARO:3002055	CMY beta-lactamase	cephamycin	ACJ65711.1
CMY-45	ARO:3002056	CMY beta-lactamase	cephamycin	CBB16411.1
CMY-46	ARO:3002057	CMY beta-lactamase	cephamycin	CBH19182.1
CMY-47	ARO:3002058	CMY beta-lactamase	cephamycin	ADH82410.1
CMY-48	ARO:3002059	CMY beta-lactamase	cephamycin	ADP02979.1
CMY-49	ARO:3002060	CMY beta-lactamase	cephamycin	ACV32310.1
CFE-1	ARO:3001856	CMY beta-lactamase	cephamycin	BAC76072.1
CMY-31	ARO:3002042	CMY beta-lactamase	cephamycin	ABR18736.1
CMY-74	ARO:3002087	CMY beta-lactamase	cephamycin	AFU25632.1
CMY-86	ARO:3002099	CMY beta-lactamase	cephamycin	AHL39327.1
CMY-79	ARO:3002092	CMY beta-lactamase	cephamycin	AFK73446.1
CMY-59	ARO:3002069	CMY beta-lactamase	cephamycin	BAJ17544.1
CMY-57	ARO:3002068	CMY beta-lactamase	cephamycin	ADP37961.1
CMY-56	ARO:3002067	CMY beta-lactamase	cephamycin	ADT91162.1
CMY-55	ARO:3002066	CMY beta-lactamase	cephamycin	ADK55605.1
CMY-54	ARO:3002065	CMY beta-lactamase	cephamycin	ADK55604.1
CMY-51	ARO:3002062	CMY beta-lactamase	cephamycin	AFK73431.1
CMY-50	ARO:3002061	CMY beta-lactamase	cephamycin	CBI75447.1
CMY-72	ARO:3002085	CMY beta-lactamase	cephamycin	AFU25641.1
CMY-84	ARO:3002097	CMY beta-lactamase	cephamycin	AFK73455.1
CMY-85	ARO:3002098	CMY beta-lactamase	cephamycin	AHL39322.1
CMY-87	ARO:3002100	CMY beta-lactamase	cephamycin	BAL63057.1
CMY-80	ARO:3002093	CMY beta-lactamase	cephamycin	AFK73449.1
CMY-81	ARO:3002094	CMY beta-lactamase	cephamycin	AFK73452.1
CMY-82	ARO:3002095	CMY beta-lactamase	cephamycin	AHL39324.1
CMY-83	ARO:3002096	CMY beta-lactamase	cephamycin	AFU25638.1
msbA	ARO:3003950	ATP-binding cassette (ABC) antibiotic efflux pump	nitroimidazole antibiotic	NP_415434.1
VIM-42	ARO:3003178	VIM beta-lactamase	carbapenem;cephalosporin;cephamycin;penam;penem	AJP08641.1
VIM-18	ARO:3002288	VIM beta-lactamase	carbapenem;cephalosporin;cephamycin;penam;penem	CAO83029.1
VIM-19	ARO:3002289	VIM beta-lactamase	carbapenem;cephalosporin;cephamycin;penam;penem	ACY29468.1
VIM-13	ARO:3002283	VIM beta-lactamase	carbapenem;cephalosporin;cephamycin;penam;penem	ABC94518.1
VIM-25	ARO:3002295	VIM beta-lactamase	carbapenem;cephalosporin;cephamycin;penam;penem	ADO50679.1
VIM-24	ARO:3002294	VIM beta-lactamase	carbapenem;cephalosporin;cephamycin;penam;penem	ADL27533.1
VIM-10	ARO:3002280	VIM beta-lactamase	carbapenem;cephalosporin;cephamycin;penam;penem	AAS13761.1
VIM-11	ARO:3002281	VIM beta-lactamase	carbapenem;cephalosporin;cephamycin;penam;penem	AAT36613.1
VIM-12	ARO:3002282	VIM beta-lactamase	carbapenem;cephalosporin;cephamycin;penam;penem	AAZ73123.1
VIM-14	ARO:3002284	VIM beta-lactamase	carbapenem;cephalosporin;cephamycin;penam;penem	AAT48653.1
VIM-15	ARO:3002285	VIM beta-lactamase	carbapenem;cephalosporin;cephamycin;penam;penem	ACB54702.1
VIM-16	ARO:3002286	VIM beta-lactamase	carbapenem;cephalosporin;cephamycin;penam;penem	ACB54703.1
VIM-17	ARO:3002287	VIM beta-lactamase	carbapenem;cephalosporin;cephamycin;penam;penem	ABW90721.1
VIM-38	ARO:3002308	VIM beta-lactamase	carbapenem;cephalosporin;cephamycin;penam;penem	AGE83081.2
VIM-36	ARO:3002306	VIM beta-lactamase	carbapenem;cephalosporin;cephamycin;penam;penem	AGC50806.1
VIM-37	ARO:3002307	VIM beta-lactamase	carbapenem;cephalosporin;cephamycin;penam;penem	AGC50807.1
VIM-8	ARO:3002278	VIM beta-lactamase	carbapenem;cephalosporin;cephamycin;penam;penem	AAS13759.1
VIM-9	ARO:3002279	VIM beta-lactamase	carbapenem;cephalosporin;cephamycin;penam;penem	AAS13760.1
VIM-6	ARO:3002276	VIM beta-lactamase	carbapenem;cephalosporin;cephamycin;penam;penem	AAN84550.1
VIM-4	ARO:3002274	VIM beta-lactamase	carbapenem;cephalosporin;cephamycin;penam;penem	CAJ32502.1
VIM-5	ARO:3002275	VIM beta-lactamase	carbapenem;cephalosporin;cephamycin;penam;penem	AAN52134.1
VIM-2	ARO:3002272	VIM beta-lactamase	carbapenem;cephalosporin;cephamycin;penam;penem	ABR10840.1
VIM-3	ARO:3002273	VIM beta-lactamase	carbapenem;cephalosporin;cephamycin;penam;penem	AAG27703.1
VIM-1	ARO:3002271	VIM beta-lactamase	carbapenem;cephalosporin;cephamycin;penam;penem	AAN63496.1
VIM-34	ARO:3002304	VIM beta-lactamase	carbapenem;cephalosporin;cephamycin;penam;penem	AFN88953.1
VIM-35	ARO:3002305	VIM beta-lactamase	carbapenem;cephalosporin;cephamycin;penam;penem	AGC50805.1
NDM-4	ARO:3002355	NDM beta-lactamase	carbapenem;cephalosporin;cephamycin;penam;penem	AFB82585.1
VIM-30	ARO:3002300	VIM beta-lactamase	carbapenem;cephalosporin;cephamycin;penam;penem	AET05999.1
VIM-29	ARO:3002299	VIM beta-lactamase	carbapenem;cephalosporin;cephamycin;penam;penem	AFP99885.1
VIM-28	ARO:3002298	VIM beta-lactamase	carbapenem;cephalosporin;cephamycin;penam;penem	AEI25539.1
VIM-27	ARO:3002297	VIM beta-lactamase	carbapenem;cephalosporin;cephamycin;penam;penem	ADX78234.1
VIM-26	ARO:3002296	VIM beta-lactamase	carbapenem;cephalosporin;cephamycin;penam;penem	CBY80143.1
VIM-20	ARO:3002290	VIM beta-lactamase	carbapenem;cephalosporin;cephamycin;penam;penem	ACV13198.1
VIM-23	ARO:3002293	VIM beta-lactamase	carbapenem;cephalosporin;cephamycin;penam;penem	ACT33323.1
VIM-43	ARO:3003179	VIM beta-lactamase	carbapenem;cephalosporin;cephamycin;penam;penem	AJP67511.1
VIM-39	ARO:3002309	VIM beta-lactamase	carbapenem;cephalosporin;cephamycin;penam;penem	AGS82586.1
VIM-32	ARO:3002302	VIM beta-lactamase	carbapenem;cephalosporin;cephamycin;penam;penem	AEZ49857.1
VIM-33	ARO:3002303	VIM beta-lactamase	carbapenem;cephalosporin;cephamycin;penam;penem	AFP99175.1
VIM-31	ARO:3002301	VIM beta-lactamase	carbapenem;cephalosporin;cephamycin;penam;penem	AFK24647.1
oqxA	ARO:3003922	resistance-nodulation-cell division (RND) antibiotic efflux pump	fluoroquinolone antibiotic;glycylcycline;tetracycline antibiotic;diaminopyrimidine antibiotic;nitrofuran antibiotic	YP_001693237.1
oqxB	ARO:3003923	resistance-nodulation-cell division (RND) antibiotic efflux pump	fluoroquinolone antibiotic;glycylcycline;tetracycline antibiotic;diaminopyrimidine antibiotic;nitrofuran antibiotic	YP_001693238
BLA1	ARO:3000090	class A Bacillus anthracis Bla beta-lactamase	penam	AAR20595.1
CARB-9	ARO:3002248	CARB beta-lactamase	penam	AAP22374.1
CARB-4	ARO:3002243	CARB beta-lactamase	penam	AAC09012.1
CARB-7	ARO:3002246	CARB beta-lactamase	penam	AAM74565.1
CARB-6	ARO:3002245	CARB beta-lactamase	penam	AAD19217.1
CARB-1	ARO:3002240	CARB beta-lactamase	penam	AAK96394.1
CARB-3	ARO:3002242	CARB beta-lactamase	penam	AAB19430.2
CARB-2	ARO:3002241	CARB beta-lactamase	penam	AAZ91704.1
CARB-12	ARO:3002250	CARB beta-lactamase	penam	BAA02497.1
