# Supplementary material for: Comparative Genomic Analysis of Citrobacter and Key Genes Essential for the Pathogenicity of Citrobacter koseri
Source: Front Microbiol. 2019 Dec 6;10:2774. doi: 10.3389/fmicb.2019.02774 (PMC6908497; doi:10.3389/fmicb.2019.02774)
Supplement: TABLE S5 — The information of Group8-specific core genome. [file Table_5.xlsx]

## Sheet: Sheet1
Table5:The information of Group8-specific core genome
gene_ID	sequence
32_3634	MSTLLEGRFFKSCIVLITTGQLIKETLFTGDFFRVAHICRIIDIKPGHFIKPNDAIDGMLAQVTLNPLIILLIFSMISSGSHRNKDNFKVGGTFALPLLSQYLNMMATRRNRMRYSQEITLQPAIGKIFVQTKSNGHAIISALRRQTSQARQVKAP
32_3249	MGRFVPGAAAGNHRDVVTVQIAANHDTNRRIALQAYQIVPRAGDNRSFNDVIDEMGSLVKKELSHNGSWRVGKTDPRLHIMVAEALIIGTLRGRSAMRRFWLSS
32_3253	MLPAISANFSGLQPAQQFAAFAHNRNGIGAEKVHIWHQIIKHTIAHNKTFQGSDEHSEKQRNAVSANNISCYDVQG
12_3989	MAKTERYRSDAITVGRGIAKKIFPLFVLKWNTEKFITFHSGTINPKKRQDCDPDPFSLLIMRLKKGESCVVFAADCRQDRKIFFCPANFSA
32_2124	MMTITKKCLCLNVLNLIEKGRNTRGKPPDKIKYAGGTADS
32_2349	MMINNRLKMGTYSNIAIFCDMRKAPGCTIQYKISHTDEKAE
12_3783	MFAGWRLTPYPAYRVRLIYAGWRLAPYPAYRVRIRRPDKRSAIRQPASRRNHFIRMGNIHRFFQHQRH
32_315	MDASDGDAKTSYQAHSGAMPVGLISTASSGVKMPDGDVNVLSGLQV
33_428	MDTVPDGASLIRPTSCTDSVGRIRRLIALRLSDLQPALNPQAG
32_3777	MPDGADAYPAYTLDGSFNCRMAALCALSGLLSVGPVSVSATGHLNHINACR
32_4172	MALRLSGLQRYTRPGRIRCQSATRRPDKALAPPSGIIKRNCCDFCQPIGYLV
32_3895	MQWKKRTNCKISYPYDFIAFNLNHTLFNTFLIPYGYKKTNH
32_2353	MLILNLSIPTSGLLRRRIEPVLYYFVTCGRRIAELTNTFFRCGLHVAAGLSVRGVESDKQVLLSRCILS
32_2820	MRKAHKQVPTSVSQKASKYIRDCLQQNNIILPVSHYTMPINGISLS
32_2465	MALRLSGLQVTYFVGRIRRFSAAIRQTNAANTLSFLTGFSLSCKTDRLIRYQCDKQDEFR
32_4353	MARRLPGLQCGTICRPNKASPPSGITYKKTATFLLAVFSDDAVYQ
33_3016	MGSANMKLMNILLKIDALPYCPMTLRLSGLRRRPDKAKPPSGIGLREESVQR
12_3662	METCDLMQLKNCIKCSIAHILHDKTAKWPIFSQVSAIFRHQDANSLTESIIISAFEREKFFFYIWYIRHIAFQG
32_2186	MCVRLINQWQYRRMATYKQALPVGRIRRLRRHPAKMFEHCLMALRLSGLRRHDLQVSRHPAQ
32_2275	MLICLQKSNIKKWLNRYAWSIALRLFRKETFSPATFAHIISNANHHLTVAIPILVKN
32_841	MSEFNHRALFIAGRASEAPPATMPDDDAQASYPAYNANATL
12_3666	MDGHGILPDKFGDRVTSRTTGGECCEIARSVGLISEAPSGNKCRMAASALSGLQILKRDRT
32_338	MIQITLITSCKIFYQIRLKLQPDDLMMPFQYKTLHWLFFR
32_1754	MCVCHYDSPSPQVFLIINVLKIVKNNRNRGFIIVFLRNFTAWAIFPRRVNKKVRLV
12_3772	MWILPTIITDSLNKTTFHFYGYTKKTAAIPLLFHDVLRQRMFIAEDVVRLLIVIEDYAYPLHNFPPPLYSKNRNMLL
74_2921	MRKRLPYNTNSNLSAVILISRDNPPKTLFFIAKPPYIAPRSFRAYVVNGSLRARKFALTFF
32_2428	MHYETSEKKKVDHLVKIYIKATNKQKKTDKFTSLNKKQKDKAKNNRAINYCPM
32_1904	MAGINIFSQHDAAGFNYSHCIFLYLIALMRFIPIRIFNN
12_3639	MKFTDLSIHLVAKTRSKVYRGSENRQRDEFTCVDHFPSPLAML
32_1190	MDNRSAPAARNREEMGVKASMQHFVTILLWRQRCRVAMMPELA
33_4316	MAMLRILSGLRRTGFVGRIRRYAAIRQHSSGLVSHLRTHLK
33_2569	MSLKLFHDVAEYVVGRGWAEMKKPDSGINALSGLDALLLRCTRRPD
12_3782	MSTRKLRISRLRSSSRPDKAVTPPSGENVMPDGATLIRPTVRLLRHCIARDNRPAMLNDRAGGQVPALCGPGSVAAG
32_4329	MCLSGGGKPPPLFLQPVGRIRYSCYPANAPDGAALIRPTVRRSL
32_4423	MIPRRMALTLIRPTGNRRPGQAKPPPGSIKQYPPPDSSPNKH
32_3917	MLRAETVGRISEAPSGIDAISLPDGDAFASSPAYTIRRSHPA
12_3784	MICNGFCAGHFCRSDKRSATRQPAPDGGETPYPAYGICERFRYSSLCISCKRDKQRWNSNFRRSP
32_2707	MAALSVVGRIRRKPPSGTAISPDGATLIRPTVGIVYERQRNKKGTLRCLF
32_2813	MTGCVVLKPLQQQRKMDKKTAAFGLPFCVQYAIRCCDHWRR
33_1695	MANAIHKNALNVHIIDAFYSFAGINFRRTLRILAPNHRRPAEQQHCAANEEQYDNHLPVFFGKAVCWHFLSSCQNRTDAPSVTKAMARQGIDLHHTVRRDCGFDRQSMPCTLSSGVIKKRV
32_2189	MSFVIVIRDDDSAWSQRHHQILSNNNQLKTGTIYECFGT
33_4973	MILSDQMVKANDCIYKFYKRSRAGVIRRWNNARFRASSVQSGRLPVADNVRECDGRCVEHPG
32_1186	MRLIAGWRLRLSGLRIAPAFCRSAIFQLCFFLKSLKRDVKE
32_406	MTGVNERSQQRGSLKDEVYINALSWCVLIASLLFSYFINSYS
12_3787	MRKTPKKPIKVKPLIWKTLVTADNENPETNKKQTPAEYFIDKKAINKNFTLVASYYVEIYAMH
32_1848	MAIGMIFRQADDIVEITRGQYNKPVNILIRRQLLCRSPDATKMKNVMSAILLVVIFAQPRFELRLPVV
32_4690	MHYPVLNRVTDAVFLCPSPTFPTPVTFLFNGIICPVKALFV
32_1687	MSGIVFILKWLKNRYMFTYITLKNLFSIKFSPMKRGSNP
12_3651	MLTIASASRDGRKEADCRRNITTLHKEIEKCWLPGGRPGWLAKLVIYLVRISFPDCVWRSR
32_2347	MYSPRLCLYCFCNLNIMNHRAVASAVLYWHGLSPFPERCLYVFLIFMFSLFLILYA
63_3617	MAHSSLQLHHRVPGGGGSNLLVPTKIPLKNQPVMLVFYARYCCGKTGGIIPTRIDVRSPGNYHYSYG
32_2378	MINITDYRKMNTHYELLAKATLRSNCHQIITKKNKQNITNGNVT
32_3967	MTGILMNGNRIPAPEPAVTVQKENGILLMPGKIHLLSAEQKTVFGNAIGDRQHGEQAAFAGFYAASFT
32_2638	MKDQKKDFMSAIFAFTSRFPELQPRQHSPFLFAKNQVITLYIHTD
32_132	MRFIAAHSREKMKYEILPSLCIYCIRPVHLNSPTINICFTNIFLYIDKNLFLFGDDGELWERKKTNPIMSRMQRPF
32_3703	MGLMAKMADSNYVQNIGGIVIRRLSFNTLISVKPEQVCF
32_596	MNIYIFIKMKISCNDDVRKRRDASQFFVTGTQRDKKTGKSPVF
32_4859	MNRVTIFYRYSLQGRKKLRARTQNGGDKKGRKMPDGDANAFYPAYRIGIRRPDKALTPP
32_1909	MIKKLIPLPIENKHSASTAIRKSLNPNVYIFLQFAEGISLTANVRI
12_1152	MNKLKPVLLALSMMLVAPLAAQAAEITLVPAVKLQIGDRDNHGNYWDGGHWRDHGWWQKHYEWRENRWQPHGPRPQPHHNKHDEHRHDDRRDDHRH
32_2017	MTTSEMPDGASLSGLRRLRDAWVLPPSGKTDVEFVSNLLS
32_237	MPDDDADASYPACNLSEQLSAYISALAFSPMYHVLSSHPPHQCTTVKQNRAQAPCFDARIAL
32_4240	MIGDNLSCFDIFFQALNIDLNQKHQNSLTVYTMRKHSENNVAHMYL
32_2965	MPYPAYGTMGTFAGWRRKRLIRPTVLRVHLPDGGINAVSGLRYYGHICQMAA
32_689	MRFHRLDKAVTPPSGTDDSEKSFSDTASLYVCAIGYTLAAAWG
32_3246	MAKKALATSAAAPAMTVLAAMFMAVVMLSLATFMMMSHDVLLFYLDISNLYLKLVILQVDRFLFYLIY
32_2319	MANAGYDPRAAKLETGKGIQKIVGGLHSKATGLRGRPKKCAGWRRKRLIR
32_3696	MSDCRIYASCHSGVMPDGAALIGPTLCGKVKRLKHPLVYIVTAVVKQ
32_2401	MIAATTTAIKYASLISVALSGNYAVLAPDSDKRRLIRPALQDISFARGV
32_4397	MIILLITIFICNSVLSRRGKREHYFTTQAGSLIRALTPRSNEKYNLKPALRAFSGMYGFRRCGRHQAKHLTTRVWRMWLNKDKQETQ
32_985	MRIMPPTKTLSIYPNRGITRFPALRFEILIHGMKEQHPINIMLLF
25_378	MKRSIFVSKYTFILISLGNVIYFILNYHFLDAVLITLFYVALIFTPVILILRAFSTQHE
12_2562	MQKQHSVVAGVDMGATHIRFCLQTASGETLHCEKQRTAEVIAPGVVAGIAQMISEQIARYGARCRGLVMGFPALVGKDNRTIISTPNLPLQPEEVHDLAGKLEDALGCPVAFSRDVNLQLSYDVVENHLTQQQVLAAYLGTGMGFAVWMNGAPWTGAHGVAGELGHIPQGDMTQTCACGNPGCLETVCSGLALKRWYEQQPRDFALDALFVHAGEAPFVQALLESAARAIATSINLFDPDAVILGGGVMDMQAFPREQLITLIQKYLRRPLPYQAVRFIAASSSAFNGAQGAATLARCRFLSSR
12_1258	MVTPYISMAGIGKSFGPVHALKSVDLTVYPYEIHALLGENGAGKSTLMKVLSGIHEPTKGTITINNVNYDKLDHKLAAQLGIGIIYQELSVIDELTVLENLYIGRHLTKKVCGVNMIDWKEMRVRAAMMLLRVGLKVDLDEKVANLSISHKQMLEIAKTLMLNAKVIIMDEPTSSLTNKEVDYLFLIMNQLRKEGTAIVYISHKLAEIRRICDRYTVMKDGSSVCSGMVSDVSNDDIVRLMVGRELQNRFNAMKESTGNIERDTVFEVKNVTSRDKKKVRDISFSVSRGEILGFAGLVGSGRTELMDCLFGVDKRASGEIRLNGKTISPRSPLDAVKKGMAYITESRRDNGFFPNFSIAQNMAIGRSLKSGGFKGAMGLFHEGDEQRTAEAQRELLALK…
12_1259	MGITTRVKGDVNGKKPFNFALFWDKYGTFFILAIIVAIFGSLSSEYFLTTNNITQIFVQSSVTVLIGMGEFFAILVAGIDLSVGAILALSGMVTAKLMLAGVDPFFAALIGGVLVGGALGAINGCLVNWTGLHPFIITLGTNAIFRGITLVISDANSVYGFSFDFVNFFAASVLGVPVPVIFSLIVAVILWFLTTRMRLGRNIYALGGNKNSAFYSGIDVKFHILVVFIISGICAGLAGVVSTARLGAAEPLAGMGFETYAIASAIIGGTSFFGGKGRIFSVVIGGLIIGTINNGLNILQVQTYYQLVVMGGLIIAAVALDRLISK
12_1257	MNKYLKYFSGAAMGLMLSTSAFAAAEYAVVLKTLSNPFWVDMKKGIEDEAKTLGVSVDIFASPSEGDFQSQLQLFEDLSNKNYKGIAFAPLSSVNLVMPVARAWKKGIYLVNLDEKIDMDNLKKAGGNVEGFVTTDNVAVGAKGAEFIIEKLGAEGGEVAIIEGKAGNASGEARRNGATEAFKKASQIKLVASQPADWDRIKALDVATNVLQRNPNIKAIYCANDTMAMGVAQAVANAGKSGKVLVVGTDGIPEARKMVEAGQMTATIAQNPADIGATGLRLMVDAAKSGNVIPLDKAPEFKLVDSILVAK
12_2561	MKISPSLMCMDLLKFKEQIEFIDSHADYFHIDIMDGHFVPNLTLSPFFVSQVKKLASKPLDCHLMVTRPQDYIGQLARAGADFITLHPETINGQAFRLIDEIRRHGMKVGLILNPETPVEAMKYYIHKADKVTVMTVDPGFAGQPFIPEMLDKIAELKAWREREGLHYEIEVDGSCNQATYEKLMAAGADVFIVGTSGLFNHAENIDDAWQVMTAQILTAKNEVLPHAKTA
47_1383	MYEKLCQRTSQQTLPEFNFGENFSNNTVTHCEDNRKDDVCYTNPVKHMPGKGVDGSVRISKPHPVTKENIRGIQEIAGTVNLPGSPD
1_244	MSDVQSNVKPLTLTAGRVIFAIAGVYVTQSLVSALSMQSLPALVRAAGGSLALAGATTLFMLPWALKFIWAPWIERWRLPPGSQERRSRMLILRGQVVLAAILTIAAAIGWFGREGGFPDTQIVALFVLFMVAGTVASTIDIASDGFCVDQLTRAGYGWGNSVQVGGSYLGMMCGGGVFLMLSASSGWPVAMLMMAVLIMALSFPLWRIKEPKRTATIPHVPALGYALSREQTRLGLLLVLMLNSGMRFVLPLLAPLLLDHGLSMSALGALFSGGNIAAGIAGTLAGGLLMQYTSPGRALLTAYGIQGIALLAVVMTLLITPGHLLLSILQCLVIVQSISLACALVCLYATLMSLSSPLQAGVDFTLFQCTDAAIAILAGVIGGVVAQHFGYVVCFLFA…
1_242	MALAGLAALTSLGALLFLAWSLRDIRATPDDLPVWTLGGLIGCVVLTFVLRLLAFNTSHYAAFHLENILRSRLARKALQLPPGVLQQMGSGAVAKVMLDDVKSLHIFVADSTPLYARAIIMPLATIVILFWLDWRLAIATLGVLAFGLIVLVLTRQRSEDMAQRYHKAREQVSAAVIEFVQAMPVVRMFDSGSTSFLRYQRALEEWVDVLKTWYRKAGFSARFSFSILNPLPTLFVLIWSGYGLLHYGSLDFIAWVAVLLLGSGMAEAVMPMMMLNNLVAQTRLSIQRIYQVLAMPELSLPLFDQQPKEASITFEQVSFHYPQARTGAALQKVSFHVPAGKIVALVGPSGAGKSTVARLLLRYADPDKGHIRIGGVDLRDMQTDTLMKQLSFVFQDNFL…
1_243	MKDNNPADNLAWRVIWRQLISSVGSQARMLRRCMLALLLAAFMQGIAFACLYPIIDALLRGDAPQLLNWAVAFSVAAFVTLALRWYGLGFEYRGHLAQATHELRLRIGEQLRRVPLEKLQRGRAGEMNALLLGSVDENLNYVIAIANILLLTIVTPLTASLATLWIDWRLGLVMLLIFPLLVPFYYWRRPAMRRQMQTLGEAHQQLSGDIVEFAQGMMVLRTCGSDAEKSRALLAHFNALENLQTRTHRQGAGATMLIASVVELGLQVVVLSGIVWVGTGTLNLAFLIAAVAMIMRFSEPMAMFISYTSVVELIASALQRIEQFMAVAPLPVAEQSEMPERYDIRFDNVSYRYEEGDGHALNHVSLTFPAASMSALVGASGAGKTTVTKLLMRYADPQQ…
1_240	MKMTRLYPLALGGLLLPAIANAQTSQQDESTLVVTASKQSSRSASANNVSSTVVSAPQLSDAGVTASDKLPRVLPGLNIENSGNMLFSTISLRGISSAQDFYNPAVTLYVDGVPQLSTNTIQALTDVQSVELLRGPQGTLYGKSAQGGIINIVTQQPDSTPRGYIEGGVSSRDSYRSKFNLSGPIQDGLLYGSVTLLRQVDDGNMINPATGSDDLGGTRASIGNVKLRLAPDDQPWEMGFATSRECTRATQDAYVGWNDIKGRKLSLSDGSPDPYMRRCTDSQTLSGKYTTDEWVFNLISAWQQQHYSRTFPSGSLIVNMPQRWNQDVQELRAATLGDARTVDMVFGLYRQNTREKLNSAYDMPTMPYLSSTGYTTAETLAAYSDLTWHLTERFDIGGG…
1_241	MTESPQTQSEISIHQLVVGKPANDGNIPAQCELLRYSLQEGMDILLWRGHFARPETLQLHDDLGRINFSCILEGTSRFAIQGLRRRTEWELTRNRHYITHTPDCRGSASYCGRFESITLSFSPETLALWVPDISAPIKNKIDSHCCCQQQRCNAETHLTAQALRHALMRMHDGFSHEQKPSTLWLQGQSLVMLSLVLDEHREDASCLSCHFNPMERQKLLRAKDLLLADLTQAPGVAELARESGLSVLKIKRGFRVLFNNSVYGLFQAERMQEARKRLANGNTSVMTVAADLGYANASHFSAAFQKQFGVTPSTFKRLI
32_253	MELASVCRSDGLLKHKPCQKQKLRRGGACLRKDEENDSGFVINDE
12_4249	MQLENMITEGVNRASFEIDRASTLDMCRIINDEDKTVPLAVEQVLPEIAAAIDIIYAQVSAGGRLIYTGAGTSGRLGILDASECPPTYGVESGLVIGLIAGGERAIQHAIEGAEDNRELGVNDLKSLALNEKDVVVGIAASGRTPYVIAGLEYARTLGCRTVGISCNPGSAVAKAAELAITPVVGAEVVSGSSRMKAGTAQKLILNMLSTGLMIKSGKVFGNLMVDVVATNEKLNVRQVNIVKNATGCTGQQAEAALMACGRHCKTAIVMLLKNLNATEASLRLEQHGGFIRQVLEEE
32_2141	MINPDIIFSRWQRHIFACEGRSGSKGERNEGRITIEIKYIYLIKMSFIDGWLTSG
32_4331	MRRFFILSILSSRSLFAERINAVGKIISQQNSFGIVNLWNEYHFM
32_1482	MNVNIMIIMMFFCQCLVAAPKPPAAIRQSALPASISFSQM
32_264	MGTEHERIRSVLTGLLIALLMLLVMAGWPYLVRMISGYIAGYL
32_3821	MFKNVIAIGHYSRWYGRWASNVQICASPPMTLCKCSKHYSL
32_4435	MSKFNTLRTPLPVKDAEARLTAGFLAIKKSRPCDRDSSNNVTA
12_4283	MKCGVINQTLVLCLACADINKFHIHYLVIFAGIFGCQHEYFYDSGYSSANCHKRVSFVSTLFFRYLNIYERDHKHVSSSGRDG
32_1263	MFRAFIFFCYPRWRLSFLTLQFLASQCDPCDGFDTFMPSLTIAAPKVN
32_880	MAGSHVLIACRGNPAFFNPLSGCVKRAESVFFVIFTAFLLTPVIIFYRCLTLQT
32_344	MVSVYSQKNQEKMKSGKKSEICRLLAARLLPVVMKRVTLPAGALLT
12_843	MQGWSVFDMVGHLLVTFFLPVLPLNRVENKHLAAVNVYPRLLLLISSCQQVTNRKLSDT
32_2346	MCNGFINLFTKDIKINKIKKISTTFAIPLPHFQLAVVANKHAQICQTVKSMYAPPVDLFCIRLKVQHN
32_1129	MDKAGAKCNDITSFLFLLYQAFMLKTWRKNNHKVSIWYDFLNVDIFRKYRRLGVKYRICQHQ
32_2079	MRELREITCPARLSHRAVFPFIYSMADTPFPPDGATFISPVATIAGRPTTLKT
32_1910	MGKNDLAQKTLSIISARTVSPANYSILTRRCIFFCDMKHHFKNKYQIKIT
12_2067	MIKKAYKLSLLSSLIAGSLAIPAVQADDIKTAANQKAEQTNASNPPEKQAARDKEINSGETMVVTAKEQTLQAPGVSIIDSEAIKKRPIQRDVAEIIRTMPGVNLTGNSNSGQRGNNRQIDIRGMGPENTLILIDGMPVSSRNSVRYGWSDERDTRGDTNWVPPEMIERIEVIRGPAAAMYGSGAMGGVVNIITKPATDEWHGSLNTYYNFPQHKSEGSTKRYNGSLSGALADNLTLRVYGNWNKTQADAQDINENHTTPRIGSYAGSYPAGREGFINKDINSALRWEFMPMQALELGAGYSRHGNLYAGDTQNTNSNALVKKYYGKETNVLYRQTLSLKYTGAWDSGVTTNNYVQFEKTRNTRLNEGLSGGISGIFSPSNEGFSTISLYDTNLHSEVN…
32_3825	MIAINNQSFIRLKKHHTAFCVSGHRTRNIFWRGNYVTQRDRAPSAGNLPDGDAHASYPAYQSALPQD
32_1012	MKLQAARIGPTVLELDGPITILNISTQLSIFIYVFLKKAQGGMAIIYRNQHIKNDTFHAYLLSGIKNNTILSFL
12_2667	MLIFGAYSGNFIAFSKYALLFGSVLAKNNRCEKKMGVAVVHEAKSENFSFPVFCIKNNDFLLNR
32_1128	MGNKNILSPSSRPLLSNFLISCDVSLSRRRGNKEDYKNLN
32_1742	MINVNQFSFAFPLLLAVAIITTPTKTQPFEFKLINIKIAIKYDVFALFSYG
32_410	MNLYMFYIGGNAGKSNIEVHDIQFVAANEPQDAWPALREAWFGDKDKIHIDGYSRITWVNGYSVTLSPEPSPTANRLFFVNVGGYRPDTLAELHEFDLFVAQDAQQARKNALQTLLCGVEQQHKDNLKDVDDCLLLEKVGGLFIHLTPCPTGRRDQPEWQGYQPIGE
32_1213	MSFTSYRYYWAMWSAVVVLAGLMLLSIAKGAVSLSLLQVLGAIGIADVPVSDMVSRIVIDLRVPRTLLSVLTGAGLAIVGALLQTTTRNDLADPFLFGLSSGASAGAVLVITRFGNQLGTLTLPVSAFVGGICSAMAVMLLFHFKKQRGAEQLIISGLAISFLFGALTSYFIFSGDQRAASSVLFWSLGGLGLASWGNLPFALLSLMLLSAFILLRWRALDGMLAGEQTALSLGINVSRLRMEIFLCCALATSFLVALTGVIGFVGLMVPHLCRYFSGVKHLLLLPLCGVWGAVLLCGGDIVSRTLLTSQELPVGIITAGIGGLFIIVLLARTSSI
32_1214	MHNKYMRIVMKKLLASMVAILSVSAVEAADFPVTIESCGTPVTFTEPPKRAIINDLNMSEMAFALNLQDRIVGLTGISGWYKMTPEFKKAMGSIPELAPKYPSLETLLAVNPDFFFAGWNYGMKVGGEVTPSSLNKYGIKTFVLSESCVFTATHKRKASMDLLYNDVLTLGKIFGKQDDARALVNHWKKTLEVLPKPPKGTRPLSVFVYDSGEDKPFTSGKYAMPDAIIEAAGGKNAMEALDISWGTTSWESVAAAEPDFIILLDYQTGSGADELRHFLENHPLMKLTPAVKHQRYLKLQYAELTPGPANVKAVEKLARAMYQTAAQ
32_249	MMTFYVSETACYVSMTRHDFPAIRLMKSWPGLRREKDENSV
12_3778	MLLWSAADADQGEKFLPHFALPSHLVRRSLQTSSDYCNRFQFLCDALHTFTLRRLFSPRPQAKDEEPREP
32_4239	MKIITNILLLSPLKLTPDCYYSVNNKATLSVALICLSEIQASV
32_3126	MFTEVINPAVYPLYFAFLNIPSVNKSPTFFSMIKIIFSISYCASI
47_1549	MLGIYSGRRLMLLVIFAIIIAVISGISTYAFVKYLG
63_3796	MGFQTMKKRHKTMRQCEFISRVMNFSRLSVSRLHVIFRRIAIQKSKIQIINYHVRQLMPGE
6_1570	MLGSIYALIALGYTMVYGILRIINFAHGDILVVGALTTLSAINVLNHTFPAMPQLLQLGVALFIAMAICALLAMAVERFAYRRLRNAPRLAPLISGIGVSVLLQTVAMIVWTRNPLMFPQILPMDPIAVTSGDETHPPAIITLTGIVTVGLALAVMTGLWLLVEYTRLGRGMRAVAENPRVATLMGVNPNAIITLTFAIGGIFAALAGVMMASNYGNASFSMGFLPGIKAFTAAVLGGIGNIRGAMIGGILLGVIEALGAGYLGELTNGVFGSNYQDVFAFIVLILVLVFRPAGLLGERVAHRA
6_1567	MSELLKVERLDVHYGGIQAVRDISFTLHEGEQATLIGANGAGKSSTVRAITGLESFNGNIEFNGKAVRKQKPETLLRNGLVMVPEGRGIFARMTVLENLQMGAWLRRDTTSVKREMAEIFERFPRLGERQHQLAGLLSGGEQQLLALNRALLSRPRLLILDEPSMGLAPRMVENIFTVIAGLRARGVALLLIEQNARLALEVTDSAWVMDNGSIVHHGESKAMLNDDQIAQIYLGEMPV
6_1568	MSLLTVSNMSKCFGGLTAVDDVSLSINKGEIYGLIGPNGAGKTTCFNLITGLYPADRGAFFIADQPYYPKQIEKVTAAGIARTFQNVRLFNEMSVLENVMVGRHVRTRNGLWAALSRHKRAREEEAQTREQAWRWLEYTGIAKFAHYRACDLAYGHQRRLEIARALATDPLLLALDEPAAGMNAAEKVALGELLIRIREDGKTLLMIEHDVKLVMNICDRLTVLDYGKTLACGTPDSVRRDPAVIAAWLGGNKHV
6_1569	MTTVQLQAPATTRKFWSGMTLFCIALLIAPVVASQLGGNYWIRVIDFALLYIMLALGLNIVVGYTGLLDMGFIAFYAVGAYLAALLASPHLSEVFPILAVWFPDGLHTSYLLIVPAAALIAAVCGILLGAPTLKLRGDYLAIVTLGFGEIIRILMRNLDRPVNITNGAKGITSVDTLNLFGLKFSGVYHWIGFKVPALWLWYYLLMLVIVVIIFVCLRLQHSRIGRAWHAIREDEDVARAMGINVRNYKLLAFAMGASFGGVAGALFGAFQGFVSPESFTLQESIAVLAMVVLGGMGHIPGVILGAVLLTALPELLRSQAAPVQQMLFGTVLIDPEILRQLFYGLALVLVMLVRPSGIWPVRHKEVKA
6_3681	MSDNNELGILARRKIEAEIIKPIYEILVREIGKARAQAVIGEAIEQAAIDAGKEFARKEPNGTDVKSFIALQYLWEKDNALDVKVIDADDKQYNYNVTRCRYAEMYHEMGLGEIGHLLSCARDEKFIVGYAPDVELTRTTTIMQGGACCDFRYHTQKEDV
6_425	MNKTEQLTALPSFTESRLANDPPLRAVRAFEAIARLGSVTQAARELAISPSAVSHQLKLLEGYLQIALTERHGRRLALSQQGREYYRSIRAAFNVLRQATEHLVEQEQTRQVTISLIPLFGMGWFIPRLPMFMRANPHTEINVVYANHRNYLSDASDMSIRFGNGNWAGYQSEKLISGRMVPVCSQAFLRLHGHIDTPEQLMQMPLLHDEERTTWHQWFIQQGVKRSPPRSGPLFEDGLLTLAGVQAGLGCALMREPLIMPYLDKSELVKIFDLPIDDGRDYYLCVRQDSEMTQDGKLLQNWLRREASAV
32_2865	MTEIVLLMTHYARYISLLMNNHFLQTVTFILRGSAHLRII
32_173	MSSICGISLINNNQFNNDYYYQYCVWRQQVLILVANQASGECVEGKEARPSPRGWA
32_3325	MVNKPDGESPLIPQTNTGRSAGLATKSWKINNLYVIDLSIFVKKYRSKNKHIIINFLR
0_3947	MKEICSADSSTFKHVRFVLTDMDETLTYKGRLAAETYMALERLQNAGVKVIPVTAAPAGWCDQMARMWPVDGVIGENGGVFFRRQNDGHGIERFFWHGTEKYPDVAERLTQIGEQIKREIPAAHFADDQPFRMTSIAFAKPPEAHQCSLILNALTQAGATTTVNNLWILGWSGEYDKLSMARRVLRDYYDLDIDAERSAVLYSGDSTNDAPMFSFFEHTVGVSTVSDFLDQIPKPPQWITRGPGGAGFVEIADAVIAAR
32_1273	MHPSPFLHAFHRVLCEFCKLLAVILRQISCSARIKNPATVTG
32_3281	MQLNSRLVSFVTGRKYIYRLYGLFPFLLMIKKDRVLLIIIPPLFWSNEC
32_757	MTAATFLNHRFNFSCFFVKHFTFIFQGIGYGLSVKTKTMF
32_2571	MKHFCVAYSEKMYALQKGEFIVDSASQQRIIPNVVGILTR
32_4037	MKAKKEGGTAHSENVQERRKRIKRGTPDDVAPPGRVKIVLNRR
12_3719	MMWKTTQARVTLLLISFFVILLLVTFVVIKQFVSPQIIATETRNIRATVELQSDAIKEQMNRVKAQQRTITELVSGLQSDQIDALLPLFVNQYGDLNVFGGGIWPLPGLREPGRDKFSTFYARDAGGVLQLNTVWNQPESEKYWEQPWYKDGMAAPKGECAWAKAYQDSASPQPRTNCAMTIWKEGKAWGVATIDVTLGFFNQLAKEMGKAVEGTVLIVESDGKIVGNGAPTQGNTALMNVRDLNIPSALPLLNLLSQGQKAEYEGGYDGEDGAHSLFVLSIEGSPWYLVIDTPSSNLVRQSNAILTTLTLVQTVIGLIIVLVLMLIVRNIFRNVTLLNRNIEALSGGGADLTQRLVESKSPEFNAIINNFNKFIAFLQDLMQQVGHSSSAISSASRQI…
12_1140	MIYLLFNAVVFMVSFQRVFKATFGNTVAPARCLLQYILLCKRSQVSGKIASFRPKDDTVTYP
33_4353	MKKRSFITKRNYSFTFRNETFSDEKKPKCEPERAFFPLIHAEKLAGQKNIFLSCRQSAAKTTHDSPFFRCIMRRLNGSGSQSCRFLGFIVPL
32_2055	MSCFIVLLNLMVIICEKLKQSEIRVALTRQLIVIAISFLCFSGVKKGKQNSHDVFYEWEFYFPLLISWPIPQDSFTTFYINMLYIAGESQYVR
12_4285	MHGRTRINRITAWLALFAVAMLFIAPVISKSIARQADCEHSSHSMVMMSSGSHHDMAASAPCETSLSVAHQMMSGKAMSPVEEIVCGYCQLLVHLPFVQFALVFLLWLLLLFVICCSVRPLHLSVIFRPWAPQRARAPPAVFPFSF
12_3842	MFSRFFVRRPVFAWVIAILIMLAGILAIKTLPVAQYPDVAPPSVKISATYTGASAETLENSVTQVIEQQLTGLDNLLYFTSTSSSDGSVSIDVTFEQGTDPDTAQVQVQNKVQQAESRLPSEVQQSGVTVVKSQSNFLLIASVYDKSDRASSSDIADWLVSNVQDPLARVEGVGSLQVFGAEYAMRIWLDPAKLASYSLMPSDVQSAIEAQNVQVSAGKIGALPSPDTQQLTATVRAQSRLQTVEQFKKIIIKSQSDGAVVRIQDVARVEMGSEDYTAIAKLNGHPAAGVAVMLAPGANALDTATLVKDKVAEFKRDMPQGYDVAYPKDSTEFIKISVEDVVQTLFEAIILVVCVMYLFLQNLRATLIPALAVPVVLLGTFGVLALFGYSINTLTLFAM…
12_968	MKYITTSIIALLLLSGCDNTQTDNTASPSQEVGVVTLKTEPVSVVSELTGRTSAALSAEVRPQVGGIIQKRLFNEGDIVKAGQALYQIDPASYRAAWNEANASLRQAQALVNADCQKAQRYARLVNDDGVSRQDADDAQATCAQDKASVEAKKAALESARINLDWTTITAPVSGRIGISSVTPGALVTASQETALATIRGLDTMYVDLTRSSVDLLRLRKQSLATNSDTLNVTLTLEDGTTYSEKGKLALTEVAVDESTGSVTLRAIFPNPQQQLLPGMFVRARIDEGIMNDAILAPQQGITRDAKGNATALVVTKDNKVAQRTLETGDTYGDKWLVLDGLRSGDRLIVEGSSKVTPGQQVNAVDVQLNGGKG
12_1510	MADKLHILLLNGPNLNMLGTREPDKYGTLTLTEIVNRLNAEADALNVTLDHLQSNAEYALIDRIHQAKDTVDYILINPAAFTHTSVAIRDALLAVSIPFIEIHLSNVHAREPFRQHSYLSDIAAGVICGFGADGYSYALQTAVKRLSQSH
12_4058	MFSSIRARIIAATTGCLVVALLLNTLINLQVTRLDNRQAQQDTLTSTSASHSLAITDWVSSKMNMISSLQQAALTDDPVPVFRQMALGGGFTNIYVGYASKTAKFSDPAGIPPDFDPTSRPWYQQVVSADAAVVTAPYVDAGTGKLVVTFAVPVKENGELKAVVAGDVAMDAVVANVHSIRPTPASSGMLLDQNGTLIAANDPALTMKPFAQVVSGVDFNQVKSGHPVQALIGESSKTLLATPVQGTHWWLVVALDEKEATSGMLALLKASTLSLLLLVLAGGAVMHLLVARLMKRLSTIRDAMHAIANGTNDLSQRLPDSGTDEVAQIARAFNGFSDKLSVVMVQLRDASASVKMAAQEIAAGNRDLSGRTEQAASSLRETASAVEQITASVAQSTES…
12_2381	MITLENISKIYPGSPRKALDDLSMTFEEGTTTALIGPSGCGKTTTMRLINRLEQPTSGRVRVNGRDVATEDPVMLRRHIGYVIQNVGLFPHMTVADNIATVPRLLGWSASRIQARVETLLELVGLDARQYASRFPAALSGGQRQRVGVARALAADPPVMLMDEPFGAIDPLVRGRLQTEFKQILQRVKKTVIIVTHDLDEAIKMGDRIAIMREGRLCQYAPPAEVLSAPADEFVAAFVGSDAALKLLAITPVAQAMETSLNADHPQRLDVNATLKDALALMLSRRADSITVTKCGAPVGVLTRQRLFTHVRPDANHATSERNL
12_1325	MIILNQLVAGYERQPVTSPLTGTLERGSMTAIIGANGCGKSTLLKTLAGFLPPVSGAFRWRGRRPVIGWLAQRHALETQFPLTVQDVVSMGCWPDISLLGGFQRKTRLRVAHAIERVGLEAMATMTIDELSGGQFQRMLFARVLVQEAPLVMLDEPFTGVDEETCNVLMGLMLEMYQRGQTVLAVLHDSERVARYFPQTLRLDTDVSHWMTERVRVA
12_4288	MVTQQIDGPLLQVSNVDIEYRTRERQVRATHDVSFDVWPGDRFILLGPSGCGKSSLLKATGGFLAPRSGHISLAGTPVSAPGPERMMVFQEFDQLPPWKTVLENVMFPLLASRKASRSQAKETALHFLHKVGLAEFADAMPHMLSGGMKQRVAIARALAMKPRILLMDEPFAALDALTRRTMQEELLALWEEERFTLLFVTHSIEEALVVGSRILVLSPHPGRVRAELNCHQFTLNDFGSEAFQHAARHIHHLLFPTIGNSPSHSSGEEPEYVPATVHSS
32_4573	MGRMRCHSVLNGELCLSFKIKLLLLRGEYFVFIAAKKVSLNRLIYFKCFCSGSLLFFPS
12_4021	MLSVGENNFSAINPQCLRACRKSAELQYALGNSIELYGQATFWKDSLMRFTHQSGLPPVYGLLMACEKLI
32_3028	MLLHTPSLFLFNNAFQATNSPSENISFFLCRNFNDSDLKYENRLKHPNKSFAIGGGY
33_410	MPCYSFLTFNIFPSHLFHVTVYVLSAMFVPYPRTLPFYLLSIRHLINDRGISLPSF
32_1207	MIQPSFKDIRAHSRQRQSLAGQILQTVENLSLRTHSDEDKYVLQYIARHVKKGINDSDRIRSMIKRAVDLNTVMVRMRKMLLSAPKNYKK
12_3727	MTVIRVPRFTSGRHDRLTYTFNNRISGQPQQLSAEDIMVSLPFTRSLRFTTGTELELQLIDRNDTRLVDKADIVLADMAHTQQIKHELTKSMIELNSSVHSSVFKLHEELSLLACNVREVARKHGCDVTGGGRHLDGDWREQVISDLQRHQNLAVRYGYITKMACVFGQHIHIGVQDGDDAIYLCHALIPYLPHLVALSASSPWLDGVDTSFSSSRFTGQNAFLNSELIENIYNWDEFVVFYNEMVDVGIIKSIKDIYWYVRPQPALGTIEIRICDMPLTIFHAAMLTGYSKILAQYLLANRTNIVKKHHAIEKYNIFNARRDGLQASYVNTLTRQRQSLASQILQTVENLSLRTHSDEDKYVLQYIARYVKKGINDSDRIRSMIKRAVDLNTVMERMR…
12_3260	MKLKPSLIALAVAVNTSPLAYAADETIVVTGGDVSDYSAESDSARLSSGSASRLGLTDKQTPRHTETISAKTITAKGKRTLTEVVETAPGMSGTSSPTLSNSVSLRGFSGVSWLLNGVAVPGSTIQIADPVHYENVDILYGTGSVLNGLSSAGGSVNLISRKATFGRQPVEADYSWSSYNSHRAHIGAGGTLVEGIAAGRVDVSASNTGTQVDKDRSRPKRISAQLLLTPTDNTQVTFDIDRSLTDMRNPYFGTPVINGKVDRDLRHVNYNNIQDAHIRSQATSFQSTQSWYATPDVTFDNQFYYYKGFREWQNVERYYPSNKAGYVTRDSYGDLAHDDKLTGNRTMVTWDHPIASFANRVTAGVDFSKREFQYYSNGFPGGEDVLLTNPASNDFRTGA…
12_3892	MKRLASLALLATFASFAHPVTLQNCGRSWTFEHVPQRAIVYMPTAMENMLALRLGDSVISAVGYRPDEDTAPSPWYKPLKARLDSSPWSGEALLSSRPDFIYSGSYYWFNSPETAGRERMAEWGIGSWLIEGMCNGLQSGPPAPVTFDSIYDELRNIARIYSVKPRAEALINELKQQVAADSRIKLPRRTLMWWYSGTATPYVAGGYGASELLTKTIGSKNIFDNSAELWPAMSWEVIAERDPDYLILGDLQRGGDGDSARSKIDFLERNPLTAGMKAVKAKRYIILPGYDMDASARSVLALHRLVTQIHAKEQHDLSSPRITEKLGRTTKRLHRSP
12_3259	MTFPARELLKNWDEQQSAYIAHREERYNAALDVLAMLYGEEFHVVDLACGPGSFSMRLLNRFPAIRVTAIDLDPLLLTLAKEALSEYSDRIQFFSGDIATADCFAAITDKPQAVVSSTAIHWLLPEQQVALYRNIFNLLDEHGLFMNADHQRFDNRNPCQKRIAQLHDEDTQKKAWTAGVQDWDSWFASATRHHELADLMDARTAIFKDRPTPLPTTVEFQLAALRQAGFSETGTLWQFLDDYVIAGWK
12_449	MSLAITKVDYPVSQVRRYLEPGPVVLVSSKWNGKTNIMTLGWHTVLEFSPSLVGLMISGGNHSFEMIRHSRECVINVPLTDLAETVVRIGNTSGADIDKFAEFNLTAQEADEVDAPLIQQCYANFECCLYDDVLVERYNFFIFEVVKAHVATSPEHPETIHYTGKGEFMVSGKTMNLSALFRPEMLI
12_302	MLYLAKMRNAEGELTENEQKIASFLLAHVSELKTVSSRNLAKQLEVSQSSIVKFAQKLGAKGFTELRMALIEEYSVNREKKHDTALHLHSTITSEDSLEVIARKLNREKMFALEETCSLMDFDRLKQVINLISKARLIQITGVGGSALVGRDLSFKLMKIGYRVACEVDTHVQATIAQALQEGDVQIAISYSGSKKEIVLCAEAARKQGATVIAITSLTDSPLRRLADYTLDTVSGETEWRSSSMSTRTAQNSVTDLLFVGMVQLNDVESLRMIERSSELINLLGRS
12_300	MKKYFVSAAALLFCSQAFAAPHLFIGDNVSVLAARSAKVSIFSKDVALPDGAQKMVVKFDSPANPESVNNNRGRVTSNPYIISFNASGNVDLQLSAGKPLDEKEASQMAQKPVFTLTAAGKPVPFDIKILDRDSITVFTDLSAIVNDDSTMIPSPARSASPAAPATSHDQLSQLQQLYLKADDTQKKAFLKWALNL
12_301	MKRTLKSLAIFTLLATSASHAAVIYQANDGSNIDLYGRLGFNISDKKSGDTSGDFDARIGFSARQAINDKLAVIGFTQYQVNAAEYANNISAENPNDFTARYVWAGIDFAEYGKLTGGRVSSGLIMFTDIGDVFASSDVAMARQANFVDPTAVQVFRQDGTIQYQNTFGNFDFSTAYILGNNTSDLDYGYNAALRYTLDMGDFGRLQPVIAGQTEKASHDDTSTLSDNNVDKYTFYGIGTRYYLGDFMFGLLYAQDKVTYLDGSADSTDKDYEATLVWNVSPDWALRTGYRHLKNEDGDGLKLRDTTFEAQYKLTVRSSIFASYSWRNGEEGKKRTNGNDVSFGGSNPADDYFHLGLRYEF
12_1831	MKHKSFYRLIAAGGLHFWYNLDPRISNDFPR
12_2703	MIKTLHIENYRSIRHQSLELEQLNIVFGPNGTGKSNIYKAIHLMHSAAQGQFSQALANEGGILKVFWAGKTRSDQLRRMTLAVETETYEYELQVGFVEKLPYPSQFDLDPVIKEESVWLSGHARRPSSQLMKRKNQVVFLNNIHHEKVTHSGTLYENESVFGQLGEPHLYPEVSQMREMLRNWRFYHEFSVSSGSAIRVPQVGFRSPVLASDGANLAAAFQTIVEIGDELLLMRILDRAFPGCVFYSDNSGGRFRLMMKREGLTRPLEPAEFSDGTLRFLCLAVALLSPRPPAFIALNEPENSLHPQMLPALAQLIAEASRHSQIWLTSHSPELANLIEKHAAFSLYQLTMEDGETQLTRLS
12_3262	MSLALPHAISDYFAISNGADIANVKHCFTADAVVTDEGKTHKGHAAIEAWQRAAQAAFDYSVEPVQFLTEGHRVTVTSNVVGNFPGSPIVLKHAFGLVGGKINTLEII
12_3890	MSLYLDFQDKRILVTAGTKGVGKAVVGLLKQLGARVLTTARHTPTECIADAFVAADLATVNGCASVAEAVQMHLGGVDAIIHVAGGSTSPGGGFAALGETEWQQELNLNLLPAVRLDRALLPGMLAQGSGVIIHVTSIQRELPLPESTTGYAAAKAALSAYSKSLSKEVSPKGVRVVRVAPGWIETEASVAMAERLAKQAGTDYEGGKQIIMNALGGIPLGRPSKPIEVAKLIAFLASSHAAAITGTEYVIDGGTIPTV
12_3275	MDALMFFNHNLSRSDISVRYVFQKMFSPLGALVAVECLSRFDHIPVSPEELFRYANADLRESIFMEQLALIEKHKAWFIKNNVSATINVDDHILSVLLRPEVKAKVKALGCVHFELTENSNELLNNSLAAWCDSHSTPLWLDDFGAGYAGINAIRGYHFDYVKIDRNFFWHLMQKESGRPLMDALVTFLSRNQHNVIIEGVESEAHKKWLQGMEWFAIQGHYWKEVSIEQLVKEEITV
47_493	MDITLIIEHNHINQRVKININNTCRTVNFKK
32_3474	MILNNNLKLFLSLSDKLILKRSTHGRLDIFSEKKMMFVTSCDGDAV
12_3280	MAGVQGYRLFNVQLARKTEVSPSLLSLVFSGQEVAQMKCDSPDQRIKMLFPSEDGTPPSLPAEGHWYQLVLGMPKEKRPVIRTYTLRHVDPARQEVTVEFINHGTEGPASAWAINARPGDAIQMVAPDEAYAEDSGGYEWTPPQGLRNALIIADETALPAARGILEMLARQTNPPQVQAFFEVPEQGDCANLSEFKFADIFWLPRNPAAAKHGECLIQAVKTHARVPESRHPDTVDTVKEEAEGELLWDKATTSSTAFYGWVAAESTVVKLLRRHLIGERGVEHKAINFMAYWSKGRA
12_3364	MNSSFESLIEQYPLPIAEQLRHWAARYASRIAVVDAKGSLTYSALDARVDELAAGLSSLGLRSGEHVIVQLPNDNAFVTLLFALLRLGVIPVLAMPSQRALDIDALIELAQPVAYVIHGENHAELARQMAHKHACLRHVLVAGETVSDDFTPLFSLHGERLAWPQPDVSATALLLLSGGTTGTPKLIPRRHADYSYNFSASAELCGISQQSVYLAVLPVAHNFPLACPGILGTLACGGKVVLTDSASCDEVMPLIAQEGVTHVALVPALAQLWVQAREWEDSDLSSLRVIQAGGARLDPTLAEQVIATFDCTLQQVFGMAEGLLCFTRLDDPHTTILHSQGRPLSPLDEIRIVDQDENDVAPGETGQLLTRGPYTISGYYRAPAHNAQAFTAQGFYRTG…
12_3494	MLSSRLDMRGISLAFSGFQALSRVDFTLTGGSVHALTGANGAGKSTLMAVLCGTHDHYEGEIAINNQPVPIREPLDAKRLGIHLVQQEVDVALIPGLSIAENIMLDQLAQPGHRYRWRAIRQQARDALAQLDVHLDVRRVIDGCTLAEKQQILLARALSHHCRFLILDEPTAPLDQHESERLFAVVKRLQQQGIGVVFISHRIHELKAICDTLTVLRDGKLIESGPMAELSADAIVEKMLGHELNDIYPPKRPPHADETLLRVEGLHDERLLKNISLHLHKGEILGIAGLAGAGKTELCKALFGASKSRVERGELNHQPWTPRDPVDSVTRGLALVPEERRKEGIFIDESVAMNLAVAADNRFSRWSLFGHRQAWRWAEAVIARVGVRARGPGQVLRRL…
12_3366	MMPSASPKQRVLIVGAKFGEMYLNAFMQPPEGLELVGLLAQGSARSRELAHAFGIPLYTSPEQITRMPDIACIVVRSTVAGGTGTQLARHFLTRGVHVIQEHPLHPDDISSLQTLAQEQGCCYWVNTFYPHTRAGRAWLRDAQQLRRCLAKTPPVVHVTTSRQLLYSTLDLLLLALGVDAAAVECDVVGSFSDFHCLRLFWPEGEACLLLQRYLDPDDPDMHSLIMHRLLLGWPEGHLSLEASYGPVIWSSSLFVADHQENAHSLYRRPEILRDPPGLTRSAAPLSWRDCCETVGPEGVNWLLHQLRSHLAGEHPPAACQSVHQIALSRLWQQILRKTGNAEIRRLTPPHHDRLAGFYNDDDKEAL
12_3367	MISGAPSQDSLLPDNRHAADYQQLRERLIQELNLTPQQLHDESNLIQAGLDSIRLMRWLHWFRKNGYRLTLRELYAAPTLAAWNQLMLSRSPENAEEETPPDESSWPNMTESTPFPLTPVQHAYLTGRMPGQTLGGVGCHLYQEFEGHCLTASQLEQAITTLLQRHPMLHIAFRPDGQQVWLPQPYWNGVTVHDLRHNDAESRQAYLDALRQRLSHRLLRVEIGETFDFQLTLLPDNRHRLHVNIDLLIMDASSFTLFFDELNALLAGESLSAIDTRYDFRSYLLHQQKINQPLRDDARAYWLAKAPTLPSAPVLPLACEPATLREVRNTRRRMIVPATRWHAFSNRAGEYGVTPTMALATCFSAVLARWGGLTRLLLNITLFDRQPLHPAVGAMLADF…
12_1324	MIWHIFFQPFIEYGFMRRALVVCLALSVSTTALGVFLLLRRMSLMGDALSHAVLPGVAVGYLLSGMSLLAMSIGGFIAGITVALVAGMVSRRTPLKEDASFAGFYLGSLALGVTLVSLRGSNVDLLHLLFGSILAVDRDSALFVAGVCAFTLIMLAIFYRGLVSEAFDTAWLQVNARWLPSLLHGLFLSLLVLNLVAGFQVLGTLMAVGLMMLPAVAARCWARTLPGLLLLAGGSGVVCAWLGLSLSWAVSLPAGPSIVLTASALFFISILFGTRSRLADSLRALF
12_2148	MSQPPYIRPEFERELPPLRNLPVETPLPLSQRLWNQTWLRKCLIVALVLALWEIAARIQQNDLMLPGVLQTLQAFSEDMRNGELPEKIVNSLSTLLKGYLAGSALALIASALAVTTQFGRDLLSTLTAMLNPLPAIALLPLALLWFGLGNASLIFVLIHSVMWPIALNTWSGFSSVPETLRMAGRNYGLSGPRYVITILIPASLPAILSGLKIGWAFAWRTLIAAELVFGASSGEGGLGWYIFQNRNELFTDRVFAGLLTVIAIGLLVEGVVFASLEKITVKRWGMQR
32_1280	MQKIKGKLLLVTPDRTIGEIYRNVINITANEKVHEIHHGMERWAEQLLIFVNQLKR
32_1844	MCLFVKLILPILTIVIDNEKPYRQNSHYHNEWDLFDYDFAN
32_4666	MRGFLNGDINLGYVRFLLLMCAVVQVMKTANMASYCVRKGTGQKRNSRHDKRDIFYTAEWK
32_1363	MNIKCFILSIEYHNFNKNKTSDEVLYTPFAIHQQQQIFI
32_2038	MNEPHNILHKYIILNGLIFSACAVYCYFKRLFHSFTQFILPGLQVFFSLYMSFNLSRFDIYH
32_2743	MKKRINHFPSVHPNVLNIKEEIYVWYLSLLNNMIKTHALLALLSLNI
12_2999	MKRTGVMIALALGLMTQGALAKTLNVVTSFSILGDITQEVGGKNVNVTTLVGPDGDPHTFEPSPKDSAALSKADVVVVNGLGLEGWLDRLVKASGFKGTLVVASDGVKTHTLDEDGETVTDPHAWNSAANGALYAQNILSGLVNADPQDKAVLEASGKPYIAQLTELDAWAKARFSQIPQEKRKVLTSHDAFGYFGRAYGVEFLAPQGLSSESEASAAHVAALIKQIKADGVNTWFMENQLDPRLVKQIASATGAQPGGELYPEALSVKGGVADSYVKAFRHNVETIANSMK
12_1833	MTGDGDEEKEKDFSEQQLAQMRTLMAQALQKQQVAAAPSDNTQHEETAKLREEVAQLKVLLEQQHLLLQQLRVTGRTSAAEPAKSVNAEEVDLSTVDAPTQKMSKVRQKGIF
12_3700	MMYKSVLDVLLEWLHNNTDKPLRITDIAARSGYSPWHLQRIFKSHTGVTLGQYVTELKLNKAFELLSTTRTPIMDVSFIVGFSSQQAFSRRFHQYFGKTPGQVRRDMTEKRERV
47_1092	MNIKRVAGTISIVLLTACVDSEVQPAPSSASPICQGFGCVKTPGKLPSRAATHKPTKEERNRVIRGEKPDFGSEEWSVGGTLPGW
12_3765	MLCYYITFSEKGNHQMKVRNIFAISLAASSFSCLAFKSPPNVVPGTAPDNVRTLESKILGSFYSQHGTEPQTTFLGTCDASPVPGCSCPFCTMLRSHIR
12_1305	MIRAIVTDIEGTTSDIRFVHNVLFPYARERLAAFVTARQYAEPVKSILDNLRNEIARPDASTAELIETLFTFMDEDRKSTALKALQGIIWHDGYVNGDFTGHLYPDVLPALEKWKAQGIDLYVYSSGSVAAQKLLFGYSDEGDITHLFSGYFDTHIGAKRETQSYRNIASYIGVAPSQILFLSDVYQELDAAEEAGLRTLQLIRGEGDGASRHHQVHQFDDINPEQILS
12_3025	MKKTALSLLALGLLSSLPGYAATPAPVPAAIAGHNGPVRIAVIRNLGSDDNTTQFVAGAIQEGKKLGFKVSTFLSNGDDAKFQDFVNQAISQKYDGIILSQGRDPYSTALVKKAVDAGIKVAVFDTAVNGEIPGVTVTQQDDASLTHLSFGQLVKDFNGKANIIKLWVAGFPPMERRQAAYQQMLKDNPGIKELESIGAVSSDVQGDTANKVGAVLAKYPKGKIDAIWGTWDAFSQGAYKALKENGRTEIKLYSIDISNQDLQLMREAGSPWRVSVAVDPKLIGATNVRLIANKIAGEPTPATYDFKAAAIPQALLAAQPGAVNVASLGKIIPGWGQTEDFIAPWFATLEAKNK
12_3279	MTSLESAETPQKPLSCWPLAFSAGLLGVGQNGLLVAIPVLVIQTNLSLSIWAALLMLGSMLFLPSSPWWGKQIARVGSKPVVLWALGGYGASFTLLGLGSMLMATGAVTTAVGLGILIIARIAYGLTVSAMVPACQVWALQRAGEGNRMVALATISSGLSCGRLFGPLCAAAMLAIHPLAPMGLLMAAPLLALVMLLRLPGTPPQPATERKSASLRLDCLPYLLCALLLAAAVSMMQLGLSPALTRQFATDTAAISHQVAWLLGLAAVVALIAQFGVLRPQRLTPMALLLSAGALMICGLAIMLAEQLWLFYLGCAVLSFGAALATPAYQLLLNDKLTDGAGAGWIATSHTLGYGLCALLVPLVSKTGTAAALIVAAFFVAVLFTVVSGFIWRSRYRSR…
12_3856	MIENSVKSLNSVTQPLHSTLIIDTDNYMINFLCKHLINPLVLHTSPTFREAKYKIENHIIDNVVMEVFTLEESALEALNFIYDMQVNYPGIRLTVFTFTRNSYLLQVLRSFHYINIVSKYEPMSELNHAVHACWLDEAFYSQYINDLMAEIEQPDSFDDIEWTVLTELAHSTPTHDIAKIINKRYHTLFYYIKKINKKLHLSTKNEHIKMLKAINSNPLKSASISYRDRFN
12_1708	MDIKQLKYLIALDQTRHFGKAASQCNITQPTLSMRIRNLEEELGLVLIVRGQRFEGFTPEGERILAWAKSLLAAHDGLQAEAALCKGQVVGVLRLGMVPLASVDPMLFIRELTPKYPELQFSLYSMTSEQIAEGVNSNQLELGICYLNNIDVSPFDVIPLAKTRMGLLHDTRHFKIENESLSWNDLINFPLGFLTKGMHYREHMDMSFKSAGISPKHIFESDSTFQIIQAVQRGICCAIMPLNNGLENLNSNFHITPVVNSNIEAPVGLIMRKQAPVSSLALRCFTDARDIYAAHNPQHS
12_3138	MKKKLLQMLNLRLLIIAFAFLMTLLTLFNSFYSAWRVQKQVLIENELSENQAYAERIASTIDLYLAVFMERLEYSASVIGQHFDDESIIAGEIMRMQRRDFGFDSVTLVDEKGKIIGVLPESLNLKGKMLTTPGGVEALKEMQPTVSSAYNSLSGNLVVYISHPVRNAQGKYLGFIGGAIYLQRSNVLSALISNHFRNDDSYIYVVDKNDQLLYHPDPARRGEKEEGNAAVKAVEQGLSGAMEVTNSRGVEMLAGYASINTSGWGVVAQKPKDKTLTALDGLMWQMIRGVVPLGIVGLFILWWLGNEIVRPLRQLADHAISMDSDESAEKVRNVRSWYIEASRLRRALLQGMELIREKMKWLNDQASTDPLTGLVNRRAAEKLLAEYEHQQRQFAVISL…
12_4289	MNKRNRVFAWTLAFSALGGVSQSAFAEGNISIAQQFGIGYLILDVVRDQQLIEKEGQKEGLDIKVEWRTISGATGMNEALLSGALDVASAGVPPVLTLWDRTKGKQNVKAIASLGSMPNYLLSNNPAVKSTKDLTEKDRIAVPAAGVGFQSRTLQIETAKLYGDQDFKRFDKISVSLPHPDASAALIAGGSEITTHFSSPPFQYQALEHSNVHKVLSSYDVLGGQATFNVLYTTQKFHDENPKTYKAFYRALSEAANIINRDKNAAAETYIRVEKSRLPLPLVQKIVNDPEISFTVFPERTGVYAEKLHELGVLKNKADSWKDYFFNEAWENPGS
12_3139	MMNNKIKRISQAVTLALAISGVSYAATSSQAANSKQTEIQASEPFSAHVLISGLDAPWDMVWGPDDYLWVTERKAASIDRINPKTGEKKVAITLSGVHTGPQHEGVLGLALSPNFMKPGGDNYVYTAYTYMNGDKEHAKIVRLEYDEKTQKLGNEKEILAGFPAGNDHNGGRLRFGPDGKLYYTIGEQGHNQGANFCKPIEAQRIPTENELKNKDYTAYAGKVLRLNTDGSIPDDNPVIKGIKSHLFTYGHRNPQGLVFIGDTLYASEQGPSSDDELNILEPGGNYGWPHIAGFQDDQAYVYANYSEAANCPSLTWDPNHIPAGVPVQKETEWKAADFKAPIKTFFTVKEGFTYNDASCGPDSSYICWPTIAPSSVAYYPENGVIKGWRNSVIISSMKN…
12_3728	MICDSHDLWLLQQGRSSVLLAIRYVFASCPLRITALIVVVLLQGLIPALNIFMTGQIINTLHAVQTTDGDLMLNVAVWCVSLLGMQLMQPLVNLVQGDVTEISTNHFSAKIMCRMNDSFSLSLFDNKERYEQLEYLKKEAAYRPLNFIICIIYVIRAIVMAGSLLLVLINYSGAGAAICALSAIPMIAINMHIQQRYVRDLFFTSKDAIAMRYVYGVSMDKSFLQEIRLYGLGKYLLTKFNASARNTYNRMHKQRIRALITPVPAMMLSLTMLFVGVTLFLNNLRTSDIAVSALVMVFQSIVMMKSHLDEIANYGSNLVSMSSFFTRYHAFMTDKIEPVKNGHLTLPAETPFALSIHKLRFQYEGRNHPALNGVNLEIAPGEKVVILGENGSGKTTLIK…
12_3802	MIMRNLIGKIRIIITSGICLIMTLPTKTSALDVAAQCFLNSLVRETKDWRLTEYQPTELIIPLGEQQALHFRVAYFSPTQHHRFEFPARLVTASGSHPVDFATLSRLIVDKLQHQLLLPATSCETFHQRVMESHAHTQQAIDARHDWAALREKALNFGEAEQALLVGHAFHPAPKSHEPFNQQEAERYLPDFAPHFPLRWFAVDKTQIAGESLHLNLQQRLTRFAAENAPQLLNELSDNQWLFPLHPWQGEYLLQQEWCQELVAKGLIKDLGEAGAPWLPTTSSRSLYCATSRDMIKFSLSVRLTNSVRTLSVKEVKRGMRLARLAQTDDWQTLQARFPTFRVMQEDGWAGLRDLHGNIMQESLFALRENLLVDQPQSQTNVLVSLTQAAPDGGDSLLV…
12_3278	MNHKDWDFVNRQLVAKMLAELEYEQVFHAESQGDGRYCINLPGAQWRFSAERGIWGWLWIDAQTLRCADEPVLAQTLLMQLKPVLSMSDATVAEHMQDLYATLLGDLQLLKARRGLSASDLIDLDADRLQCLLSGHPKFAFNKGRRGWGKEALERYAPEYANTFRLHWLAVKREHMVWRCDSELDIQQLLMAAMDPQEFARFNQVWQENGLDNDWLPLPVHPWQWQQKIALDFIADLAEGRMVSLGEFGDLWLAQQSLRTLTNASRQGGLDIKLPLTIYNTSCYRGIPGKYIAAGPLASRWLQQVFATDATLKQSGAVILGEPAAGYVSHEGYAALAQAPYRYQEMLGVIWRENPCRWLKPDESPILMATLMECDENNQPLIGAYIDRSGLDAETWLTQ…
12_3611	MFKNNKIMQLWVLSLATVSTTTFAKTQEETILVTQGVSQEPTAPVKGMVATKTLSATKTSAELVKTPQSVSVVTRDQMDALDATSVSQALRYTAGAFTEYRGSSNRNDEVFVRGFSYVPKFLDGLSFGATASSQTGTVDPWLLERVELVRGPASVLFGQVNPGGLISMTSKRPTSEPIHKVQFSTGNRDLAEGAFDFGGPLSDDGRVLYRLNGIARTQHNQVEDYKDSRVAIAPAITWYPNDQTRFTLLTSYQKDPDAGYRNFLPAYGTVTSANGKYIPLDFNVSDPDYDQSWREQTMVGYEFEHQFNDMMTFRQNARYASIKQKYRYLVYFNSKPESTLLSRRAQHEERTTNEFGIDNQLEAQFATAQMNHTLLGGLDYKSSNDKQLLMRGSGSQYDM…
12_3365	MTQSAMCIPLWPARNGNTAHLVMCPFAGGSSSAFRHWRDNQMANSALSLVTWPGRDRLRHLEPLRSITQLAALLANELEASVSPDTPLLLAGHSMGAQVAFETCRLLEQRGHAPQGLIISGCHAPHLHSERQLSHRDDADFIAELIDIGGCSPELRENQELMSLFLPLLRADFYATESYHYDSPDVCPPLRTPALLLCGSHDREASWQQVDAWRQWLNHVTGPVVIDGDHFYPIQQARSFFTQIVRHFPHAFSAMTALQKQPSTSER
12_3858	MKSKIVIVSDDIYYLTGISKGMKESGTRVESIFLSDAGEFERFTLTTSFSLSKDTVVLLSVREPGLLDRLITFFFSKVTLCISPSGLHSRRHFFCQYGVYYFNKNKTLSELNDILIAISNRKNTENNTITDKEFFILSELVRAGNVKRMYSAINISEKTVSYYKRSALKKMGLLSSQNYLCIHPALSAVKTIQRH
32_507	MKKEGDKSLNKFSLNEFNFSLWWVVFISQQRQEPDKTDR
32_720	MLTIHNVYNLDGLSTVDIPHRLSANKSQRNPLKNEVNRHHGYWC
12_3311	MGSHFIDIKYNEHLYKPVLRRLISLSVIKIKEVFKIYYLVFISSIYLFTREKILYYNIYAQKAGDTDGIIAFIDSQNIF
12_3027	MSALTIYSDKDASQPQWHSTDAAEIAQQLNAKGVRFERWVADRDLGQAPTPETVLTAYQHAIDKLVAEKGYQSWDVISLRADNPQKEALRAKFLNEHTHGEDEVRFFVEGAGLFCLHIGDQVYQVLCEKNDLISVPAGTPHWFDMGSEPNFTAIRIFDNPEGWVAQFTGDAIADAYPRLL
32_1455	MAFLLTAYSDMERFFTNRETTIDVQINLAGNQDKSTNDKFFFNGRYKCERVKRKKG
12_3370	MKISEFLHLALPEEQWLPTISGVLRQFAEEECYVYERQPCWYLGKGCQARLHINADGTQATFIDDAGEQKWAVDSIADCARRFMAHPQVKGRRVYGQVGFNFAAHARGIAFNAGEWPLLTLTVPREELIFEKGNVTVYADSADGCRRLCEWVKEASTTTQNVPLAVDTALNGEAYKQQVARAVAEIRRGEYVKVIVSRAIPLPSRIDMPATLLYGRQANTPVRSFMFRQEGREALGFSPELVMSVTGNKVVTEPLAGTRDRMGNPEHNKAKEAELLHDSKEVLEHILSVKEAIAELEAVCQPGSVVVEDLMSVRQRGSVQHLGSGVSGQLAENKDAWDAFTVLFPSITASGIPKNAALNAIMQIEKTPRELYSGAILLLDDTRFDAALVLRSVFQDSQR…
32_363	MYLFLLLRFDFTPRDTQKRDRKIKLPVMVGNTDDIASECRKYHPEDNKT
32_4102	MNKIIFVSDTFISGFNFIKYCFKLFCPLFIGDFFISSSYIIQLNK
12_1307	MSFIDIWMANNILLYLMLFMSLSVRESCEKFRKSNDYQKGFTADALQSPRHARYQPGLFRLSGALPR
12_3559	MRKRTLENMMQRVAQALDAVISRPGHDEHTIESFFTPDYRQTVNGIDLDYENFVTHMAKLKQVTRTMKVNILAIAQQGNHVLTHHLVTVIKTNGEQAQTEVFACFTLENGRIAACQELTRLISGAEEDKMLGSLR
32_910	MLFQALSRNPPDIKRDGGEEAAVKVDDERIIKEAQRNICRRASFLC
32_1842	MGVAFHHALVEGFATGRGQQELVLELINNKPGEGGEIDGVTAGGRDQTRRKFKAVMLGWGKISHSEMERLLFAQRDDQFGWLVFRQPPVFGFTNQGIQEALRSHIQG
33_4399	MSNTTMFSGVSMIILIHDFHYPLSIKYQRNSLDEQIEISPGIAEINNDSSRV
12_1836	MKKLAISSFVIASSFAAFNVSAATEASGGTITFTGQVTDTTCTINGGNSADLTIPLDPIAVSDASTAGLIQKNRKQFTLEFTGCTSASLGQDDGAGNKNTLNLILSSDSISNDGLYLNNTQLRTDGTKKNVGIALSTLANSQTPLNLHTNLDTNVEGDSATVDLYANYYKVGSDAADTGAVNTMLTYTVAYL
12_997	MDIIFIISLIIIGCILALSGGWILILKAEAKIEQKIMDGLELKRKEDQNNKILQKYEELLAMEIEWHTYRISTIEFFITKVKSKSATETPITQPTISGDSKLYSKIKALISIYFPHLQDDYNTLCKVSNCSIYFDFIYGRCTSSNKVITTLTEKRAQFKSLSTEFQNKIRKEVTIT
12_2377	MEWSVENNLVCPTTGTAFALTSGAENLKFILWYKGDYFLRTGSVISPEDSGVLANGKKRNIKILHVFPYSNALWASFHNRIDCPGNGVVTINHCARQQRCVFTLCPYGARTVTG
32_2630	MLNNCVVVRKEMRYQHSLSVVLDGSAFLAVDNIYYLYNNGI
12_3277	MTNTVDFIGVGIGPFNLSIAALSHQAEGLSCRFFDGRPHFAWHPGMLVPDCHMQTMFLKDLVSAVAPTSPYSFVNYLVKRKKFYRFLTTELRTVSRDEFSDYLRWAAEGMNNLHFNHTVESIDFDERRQRFVVQTSQGESVARNICLGIGKQPHLPPCVKTATQTCFHASEMSLRQPDLGGKRVTVVGGGQSGADLFLNALRGEWGDVAEISWVSRRNNFNALDEAAFANEYFTPEYVSGFVGLNESARQKMLDEQKMTSDGITADSLLTIYRELYHRFEVLRQPRNARLLPSRSVTGLESRGQSWQLLLEHHLDNGYDTLESDVVIFATGYRPALPQILSPLMSRIAMRDECNFKVRDDFTLEWNGPKENNIFAVNASMQTHGIAEPQLSLMAWRSAR…
12_3359	MQTILGASGQIARELARELTHSYSAELRLVSRNPQKVNDSDSLMPADLLDARQTLEAVKGSRIVYFAAGLPPDADLWEQQFPVILQNALNACRTVGASFVYFDNTYMYPQDSRLQTEETLFLPSGRKGRVRALMANKVLEEMRRGDIPVLIGRAPEFYGPGKTQSFTNALILDRLKAGKKPRVPLRDDTLRTLIWTPDASRALARLGNTPDAFGQTWHLPCCDERLTYAQFVSLACNVFGKETSWSVLSKFALFAAGIFSKGPRELRELLPRYQHDNLFDSSKFKRRFPDFQITTYRQGLETLYREWKAPLTVKKDK
12_1736	MYGREYRNGRRRMAPFLAISCITLLYGAKGYARPDMEPLGPNIADRGSAFYHFRVENFDSADGKRHYKVWTGVPDKTPPASGYPVLYMLDGNAVMDRLTEDLLKQLAEKTPPVIVAIGYQTHLPFDLNGRAYDYTPALEVKSGAEGRYRRPGGGSGDFRRLLETRIAPQTEQGINIDPERRGVWGHSYGGLFVLDSWLSSSFFQFYYSASPSLGRDNSSLLTRLTTMDAAKNCHKRLFFMEGSASPGKNAQTPVSDILNKTRDAVSALQKDGLAVAWWNYPGLTHGPMFTASFQSALLNMSAEETPGAARCD
12_3026	MTELPRPDYSRNMRLIGHSDQGGRPDGVQLMVHCGFAYIGHMVSQGFSIVDVRDPKNPRATGYVPAPPGTWNVHLQAHDDLLLVINARDLFADARFADEKVYYTRQVGETVSDVQDRGWSAGLRVFDISTPDKPREIGFLSLNGIGIHRIWYVGGRWAYVSALIDGFTDYIFLTIDLADPRKPEVGGRWWLPGMNQAAGETPDWSEGKRYALHHAIIAGDTAYGSWRDGGLTLLDVQDRTQPKLISHRNWSPPFGGGTHTALPLPDRDLLVVLDEAVLDNQEDGEKLIWLFDIREPSNPVSIATFPQPDEADYVAKGAHFGPHNLHENRPGSFISSTLIFATYQNAGVRAYDITNPYRPVETGALVPAAPETMMDTRPNRPQVIQSCDVFVDARGIIYS…
12_3886	MSKANIVHSGYGLRCEKLDKPLNLSWGLDNSAVLRWPGPLPTGWLRDALDQIFIAAPQLSAVVLPWAEWREEPQALTLFEQVKSDIIHRAAFWQLPLWLSSPANRASGEMVFDAEREIYSPLRPPRPQGEVYRRYDPRVRKTLSFRVADPVLDAERFTRWMNDPRVEYFWEQSGSLEVQTAYLERQLTGKHAFPLIGCFDDRPFSYFEIYWAAEDRIGRHYSWQPFDRGLHLLVGEQQWRGAHYVQSWLRGLTHYLLLDEPRTQRTVLEPRADNQRLFRHLEPAGYRTIKEFDFPHKRSRMVMADRHHFFTEVGL
12_4325	MNTKARKVMIIGAGNVGASAAYALLNQNICEELILVDLNRDRSEGHALDLADAAAYMPGMMTISTREAHECADVDIAVITVSGGALKPGQTRLDELNNTARIVQKIVPEMMDGDFNGIFLIATNPCDIITWQVWTLSGLPRSQVIGTGVWLDTTRLRRALAQELDIGAQSIDAFILGEHGDTQFPVWSHSSVYGSPIADVYQRRTGKILDVEAMAEKVRKHGFEIYNRKGCTEYGIAGTIAEICRNVFTGSHRALAISCVLEGEYGVDGVAIGVPAVLTQSGVQQIIELQLADDELAKFRYSAEVIKANIAKLP
12_1306	MQTLQTTSLRVADNQLFILDQQALPQEKRWLDASTVEALVGHIHALRVRGAPLIGLSASLLLALLAESGHRRDELAIALETLRAARPTAVNLMNNLDRMKQALRQEDFVPALAAEALRLIDEDKQLCDDIARAGSALVKPGSRLLTHCNTGGLATAGTGTALGVIARAYAQGNVQNVWVDETRPLLQGGRLTAWELGELGVPYQLITDSMAASLMAKGLVDAVWVGADRIAANGDVANKIGTYSLAVLAKFHGIPFYVAAPQTTLDPHCPNGDAIPIEQRAAGEVTGVAGSFGAVQWAPENAQVYNPAFDVTPAALISGWVLDSGVVTPEDVAKGVFRTEAA
12_669	MKSYSTLSVHSGTFSDAHGAVMPPIYATSTFAQPAPGQHTGYEYSRSGNPTRHALETAIAELEGGTQGYAFASGLAGIATVLELLDKDSHLVAIDDVYGGTYRLIENVRRRSAGLQVSWVKPDDLAGIEAAIRPDTRMIWVETPTNPLLKLADLAAIADIARRHQLISVADNTFASPLIHRPLDLGFDIVVHSATKYLNGHSDVVAGLAVVGDNPALAQQLGYLQNAVGGVLDPFSSFLTLRGIRTLALRIERHSGNALTLAQWLEKHPAVEHVWYPGLASHPQHALARQQMSQFGGMISIVIKGDDQRATDVITRLKLFTLAESLGGVESLVSQPFTMTHASIPLEQRLANGITPQLIRLSVGIEDVQDLQDDLAQALAG
12_3414	MKIIIATHDFYFQQGAEVLFNSCEALGVEHFNSEKETYFIICDNEFAGLMSILFYGYDFYLACKSEPCNMKHGSCLNDQGKSLTHNERIIAFLLYYKHFSVEQIARMRGRSKKTVYSHIYNIKKKIGLKNGMHLPFKSNGIDRNAFFELIFLI
12_3028	MTDNLQLTQLVETCRWIGAKGWAPATGGNMSVRQDDAFCWLSESGKDKGNLTTDDFLQVEIATSHAPSGRKPSAETGLHTLIYRLFPQANAVLHVHTVNATVLSRIVKTPELYISGFEMQKSLSGQTTHLDTVCVPVFDNDQDIDALASRIAHYAQERSLNYGFLLRGHGLTCWGRSVEEARRHLEGLEFLFECEMRLRQLERL
12_2387	MNNDFTFTIKSSRFDEHYNPSENTRITTNFANLARGKNRQENLRNTLVMIDNRFNTLAYWDNPKSDRYSVELDIISVAMNINVDSNIDTFPAIEILKTNIIDKKNNERFEGIVGNNFSSYVRDYDFSVLLPEHNKNKPEFSIPDNFGDLHGNIFKHFINSSEYKEHFKKPPVICLSVSSNDIYHRTGNQHPVLGIEYQPGGSSLTEKYFKKMDLQVRYFMPQNSVAPLAFYFSGDLLSDYTNLELISTISTMETFQKIYRPEIYNANAAAGQCYQPNLNHQDHSLTKIVYDREERSQLAIEQGKFTEEHFIKPYKDILEKWSAHYAL
12_3857	MKLMCRIEPIIHVQTGRRIGGEVLCQPEGADPELFFRSVSPELLSHIVQEQICTGVANQHDRNGILFLNITIPLLMNLVWLRSILAMLPGPKVIEIDCQQSESYFPRLVPHIDAILTLMRAFNTQLWLDDLYVRHIPLIAQLPFRFDGIKIDKHELWRISAEQDTSAMTTLVKQVEYLTDHVLVEGVENEYQHRFISESDVHYAQGFLWPVDERESFVITI
12_3357	MNEQHSHPEFPRWMIYGANGYTGEMIAREAVRRGFRPVLAGRRQETIDSLACNLGLEAHAFALDNPAELLRQLEGCALVLNCAGPFSATAAPLMEACLQTRTHYLDITGEIGVFEAAQLLNTRARDAGVVLCPGVGFDVIPTDCVVAALKEALPDAIRLNLGFDSRSVFSPGTAKTAIEGLAQGGKIRRGGKIITVPLAYEVRRIDFGDGEKDAMTIPWGDVSTAYYTTGIPDIQVFVPGSTRMISQARRANYIRPLLRLAWVQKLLKAYISRTVKGPGEMKREQTPSFVWGEAINARGDKKTARIRTPNGYTLTIMGALAVVEHLMMNRIAGGAYTPATLMGANLITRLPGAGPLRIV
12_3570	MAEQHSSAWSPLRNRVFFMLWIATLFSNIGTWMNDVGAGWLMTNLSPDPVMIAAIQAMTTLPVFLLALPAGAIADIFDKRKLLILVNIMMLCAASLLAIIVYFNVVSIGWLLFITFILGSGAAFLGPAWQAIVPAIVEPHELKSGIALNSMGINISRAIGPALAGILISQVGLYLPFLLNALSFIAIIAAVWWWKGEEKTNGSLPAESVVAAMVSGLRYARYSPELMRTIIKAASFFVFASAYWAMLPLVVRLSLQGDATLYGVLTTSIGIGAVCGAFSLPALRKRLSAGALITSGTFGTAAVLLIFAGAASQYAAIFASIVAGFSWIITLSTLMISAQTALPDWVRARGLALYLTVFSGSMAFGSLVWGQIASHTSVTTALLSAAIGIVVVWLCVLKV…
12_3969	MKQHAGGLVGNKLVFVIVFLTITITGMVTFWLGASSRVDNDKRALIQRVDSLLFEAKQISDSLTAHLTERCSDETVRMLTKQIHRYPHIGGIFLLQDSQVYCSSGMAKPELSNLTAGENGNRLFLVDETPAFRGEPVLAYVTVRGNNAIVVTISTYWFKSLLADSHLLVNVNGNILSDDKLISTNSIDFQNSAWQQSNMFDYQVMEYPEHTGIASVLNFIFILFLSAAIAVPAAFLFNYTLQRIAMSRYIQLRRGLRKQQFVPYYEPVMNCASGALYGAEVVMRWKKGNDTSVINEEIISLANKTGMISPLVNFILRQVEKDILSLRLRLPRTFYINFRLSESMIAMPELIDSFVEFQQRLPSDVKLTLEFPEVVYRDTTLEFDSVLRRLRVEGIKIKM…
12_747	MQTTRNYFFDILRILAVLLVVTSHYSYMFDTSTVLTFPREYLTGGIGRLGVSFFFMISGALAYLSLRKYSVQEYYLKRVYSILLPYNIAYFSMAILFLILSVFFLYPGNPLADVLAGKRAFHSLLPSVLGFDHYLHGVYDINTAYFTGEWFIGCIILLYAVSPVIYWAIVRFPVCTMLAAVVVTLLAYDKSIVNPYWSAQVRVSDFTFGMLFIHFQPWFTRYRLQAASVSLLLVVTGVIVAHIDQLPVREVLFPLKPSSLLFAAAFLFILLAGYPLIHPLFNLDRFRQGLSSLASRAYIIMLLQHVVVIFVSANIDMSVLNATQAVMLYFGILICIERLSSFMKPLSVKCEQVLIARTPWLREKQKGN
32_1281	MYAMNLSMNKPGTVSKITLLNKPISITENTCSTCSLLEQLHRYPSATVVIYGRPSLFLSFWLHVRECYPCAALIFKHGYFLPVDETIAEFFNYFTIEGRSGVKHHDKTIQRVIYFLPPVLLRKESVQDTAYLTDTVPLLNEITHARLSSGRLSKLSKRVLALILSGFSREMIAINLKVGIRQVWLIENFLRKRWRIPDGCSLVESVYFYNR
32_946	MYHFRDKVSQSLFEPRKPLYYLGLSILNLYSQRLKGYENVPG
12_3724	MMARKMKELISPSALKKRGSGKVKSERKKTLIVCEGTETEPTYFKDMVKDLKIANTDVYIEPGRHSNPSSVVRTAIDLYEQDLEFELIYCLIDTDEFGKDIDLASSMLKEHTFSRRKKSLGGDRYPQAKILRSDPCIEVWFLLHYEVLRRPFVKANKSAAQNCKEYLKNTHLKDYSEKYNGLYSLIKQNGLKACEESARLRAWLEKNDCINPFTQIDELYLDLHEKVFAPAKR
12_593	MKNFINRFIRSDYDIVILRLSVIGVFMLFGTYKWFDFEVMALEPLISSTWLNILYLIFGVHGGSYFLGVMETITFLALIIGFARPGVGISGDLIVITTGVTTLSLLPQLGKIDSFIIKDVLLIGAGAVLLKYDLTRYLAFRNGTYRV
12_4176	MSTTDDSFSVTHEPLNIQRLSLKERWWHIMDTWKIGIIPLPMFLLAGALIAIDCLGGKLPSDIVVMVATLAFFGFACGEFGKRLPIVGKLGAAAICATFIPSALVYYGLLPDVVVESTTKFYKSTNILYLYICCIIVGSIMSMNRTVLIQGFLRIFFPMLCGEIVGMVVGMGVGLALGLEPFQIFFFIILPIMAGGVGEGAIPLSIGYATLLHMDQGVALGRILPMVMLGSLTAIIISGCLNQLGKRFPHLTGEGQLMPNRANADEQSPSLAEGVSGKTDVTTIAAGALLAILLYMLGMLGHKLIGLPAPVGMLFVAVLVKLVNGVSHRVLEGSQVVYKFFQTSVTYPILFAVGVAITPWEELVNAFTLTNLLVIISTVAALVATGFFVGKKIGMHPID…
12_1310	MLIEFSVQNFKVFSQKQTLSMAAKKSYKEHPETTATAEHFDDLLINKVAVIYGANGAGKSSFVEALDFLQSYILRGFADSSQNDSIRTRFIDREIPKFIFDEEQLTAPTDFEISFIGTTGERYQYTLSIGTDAIEAEGLWVYSKKGVRPKTIISRVYNAETNEFEYYCPSLQIDKKTYEVAIEKANNSKRSPFVSILHAYDVSQLDEFINWFRGDLIVSSNRNDDVFRMASRYSFLDDLADGDEQKKNKILEFLNKFDLSISDISVTKKNVTLPDEMPEEMKKMILSDVGFQIVLEHTTSSGIKKNIPYERLSSGTKKLFDLSGILLLCCEAGEKSVLVLDEFESSLHPYIVRAIFELMVKHSERLLQLILTTHSNVLLDTEKLVRRDQIWFLEKNSEL…
12_2378	MKITIRTITLILAWLLGSISYGVQASCKSDSGAQKESNLVLNLDSLSLSSETTGSQNLSLSSGTFSCTGEWIGYANRVAIISEMANSTAYINYGNYVLQFTIGNIVPTKKDYSRSGESHIPGTSLNNVVYTYKAKLLKSVPSGANPAYVYNVGPDATSITLAHAISVVDASGIDFWFPGVNLAEFIKWILGLIGSDEEKRLFYQNITINYRPHVSTCSIPDTTVTLPETDLTSLISAGKEAQFYENFTLHAECSDLLEGMSTRTIQFYLSSASVDTDKYTLKNTQGTARNIGVRIMRADTSKKIAISQTELTAGNITSEYELYKIAQWGSNFDIPLRAYYYIYGAKPTEGRIQTTAKVNIIYP
12_1930	MSQYRTFTAQDAVEYARTFGGIDDPSTLVEAQEVGDGNLNLVFKIFDTTGVSRIVVKQALPYVRCVGESWPLTLDRARLEAQTLVAHYQHCPQHTVKIHHFDPELAVMVMEDLSDHNIWRGELIKGAWYPQAARQLGEYLAQTLFHTSDFYLHPHDKKAQVATFINPEMCEITEDLFFNDPYQIHERNSYPAEIEGDVAALRSDAQLKLAVAALKHRFFSHAEALLHGDIHSGSIFVADGRLKAIDAEFGYFGPIGFDVGTAIGNLLLNFCGLPGHLGIRDAAAAREQRLTDIQELWNTFAERFQVLATEKTRDAALRAPGYASEFLKKVWADAIGFCGTELIRRSVGLSHVADIDTIQDAEMRHECLRHAITLGKALIVIADRIESVEALIARVRQYS
12_2388	MKILLPTSTAGSLPKPSWLAQPETLWSPWKLQNEELIEGKQDALRLSLDDQLRAGIDIVSDGEQTRQHFVTTFIEHLSGVDFEKRQIVKIRNRYDASVPTVVDAVARQKPVFVEDAKYLRQLTCQPIKWALPGPMTMIDTLYDAHYKSREKLAWEFAKILNQEARELEAAGVDIIQFDEPAFNVFFDEVNDWGIAALEKAIEGLKCETAVHICYGYGIKANTDWKKTLGSEWRQYEEAFPKLQTSNIDIISLECHNSHVPMDLLELIRGKKVMVGAIDVATNTIETPEEVASTLRKALQFVDADKLYPSTNCGMAPLSRQVARGKLDALSAGAEIIRRELSAK
12_4156	MMKLRYLLPLLFCVLSIFARQALADTACHFTTQQADIPSFWTARTLIGPIGGIDTPLIIMNPQSMEGDFPLFQGAAPITCGGNGSNAVTLTGPTDANLWDHYTTQGSNGPTGLLKTSIPGIVYTYSVRCIGNCHNGNNTNDLDLNLPLPGGTSTFPSHGDAPWTGPSATRNWDIFVTMYQTPDYHPRNGQTDGNALPGKIGTLHIGDAGQNDLDLMMSGASMAFSVMEPTCQGMGINNDEYDRDVDFGDFYRSDFEKTGESVEKPFTFNLFRCSLTTVTVTLTGNHGADNTILTNSSGSAEGVGVKIRSIINNNTQTMKVDGSERVGITYSGNREWYHESIGLDFTGQLIKIGTIKAGTFETVGTFTLSYE
32_4597	MWDCAVKSCFNAIITVFITAFIYFIGFLFLVSGFCVVVCFVKK
32_897	MEYKNDYIDFLTRGLPSFSAMDMRKKDKTKNDRVIYSPAFIN
32_259	MMGREIIALRYIMIFTGKGALLMTDIALLGHRRNTMAGPAGPAIMTTS
32_4661	MLMNVVLPYKYALQLKMTGNHLLVTDINDIVIKIQNRKRRFMGNI
12_2365	MARVSLSWVLILGLLTGIGPLCTDLYLPALPEMSEQLATTTTLTQLTLTSSLIGLGLGQLLFGPLSDRIGRKVPLILSLLLFIASSVLCATTQDIHWLIVWRFVQGAAGAGGSVLSRSIARDKYQGVTLTQFFALLMTVNGIAPVLSPVLGGYIATAFDWRMLFWVMAGIATLLLLCCILFISETLPQRTRGASLFSTGRSVVKNRLFMRFCLMQAFMLAGLFAYIGSSSFVLQSEYGLSPMQFSLLFGLNGIGLIVASLIFSRLARRIMAMTLLRGGLLLAVICALITLLCAWLQQPVLALVALFFTVAFCSGIGTVAGAEAMSVVDVQESGTASALMGMSMFVFGGIAAPLSGLGGETMLKMSLAVALCYVAALLLASGGSRLRKSA
12_2367	MSSKLEIRQKQRQDEIINAARQCFRASGFHGASMSQIAAEARLSVGQIYRYFASKDAIIEEMIRRIIDYRITQIEDKTQTERIPGILAWRQTLSEDDDALMLEMAAESTRNPHVAAMLEEADARMFDNACAHLRKTCPQLSEVRIRCCVEVIATMMEGAVYRRLTPQKSDPDALQEIYRDIVTMLVNG
12_318	MKMYILSLGAGLLVGIIYSLLNVRSPAPPLIALLGLLGMLVGEQVIPVGKQLLSGTAFSSACTKTHAISHIFGQLPGRQAAEDSHSSEEKRS
12_4258	MSMINKSFMINNEPGQRLYSELAKTLPIIDYHCHLEAKAIWENKPFSDITQLWLEGDHYKWRAMRANGIPERKITGDASSEEKFEAWAQTVEASFGNPLYHWTHLELKYYFAIEETLNSKNWRTIMAQCNEQLRRDDFLPQALITRSNVEALCTTDGPLDDLEYHQRLAEKRDFSTLVLPTFRPDELFETHPDRFLTFVSRLSQKTGKTITTLNEFLAALEARVDFFHSTGCRVSDHGPLAVRFRPLDAAGQASLFQRRLAGDALSEDELQAWDSLIFVALAKMYKQRDWAMQIHFGAIRNNNTPMFEKIGINCGFDSIGDQTHLAESLNGLLNAMAENNGLPKTILYNLNASYNDVVASTIANFQSGEDGVKSPLQFGSGWWFNDTRRGMVNQLNALA…
12_1142	MQPELIDVLIVEDENELAQLHAELIDKHPRLRLAGIASTLADARQKLNQLRPQLLLLDNYLPDGKGITLISDPLVMNTNCSVIFITAASDMDTCSLAIRNGAFDYILKPISWKRLSQSLERFVQFAEQQRVWKIVDQQNVDSLYLLQAKNYRQENSSKGIEEITLALVQKLFTENSTRSFSVDDVVAGTGLSKTTARRYVEHGVETGFLRVEMLYGKPGHPRRMYRLSET
12_2078	MTTFHSITELIGNTPLLQLHKLNSGVSELFLKLENQNPGGSIKDRVALSMINEAERQGLLKPGGTIIEATAGNTGLGLALIAAQKGYALTLVVPDKMSREKIFHLRALGAQVVLTRSDVNKGHPAYYQDYARRLAQETPGAFYIDQFNNAANPLAHASTTAPELFAQMDGRIDAIVVGVGSGGTLGGLQAWFREHSPHTEFVLADPAGSILADQVETGTFGTAGSWLVEGIGEDFIPPLAHIESVSQAFRISDKDAFATARELLRTEGILAGSSTGTLLAAALRYCQAQTQPKRVATFACDSGNKYLSKMFNDDWMRQQGLITRPQAGDLSDFIALRHDEGATVTAAPDDTLATVLARMRLYDISQLPVLQEDQLIGIIDEWDLITHIQGDNPRFSLPV…
12_1062	MKQGAGSMKHLSVFMPVLLAGFLCGNVPSALAEEGDCQILSSTKQVDYGRFRREDMREGSTEYAGNMYHGYASVTRELQVSVICTDEHKIRLFVDGPARQGQAWRFSDNGAMSIKMKNARVDNAPVQLASVPRGAAQVSGGAAEMTLLPDMSAAAVNGQEVAGKQWVATLMITTYLADKAFQTSNTQDLEETYTVSFDALAAN
12_2616	MNVFFKKSLMVSVLALTASSVMAAPSVDIKVSGKIVPASCIPSFPSGGGIADFGTIKVASLNSTAPTALPDIKTVPVAITCEEDTRVGVSFTDMHSASVPTTGYAINFASTDFISSANYLFGLGLYGSQKIGAYALGIQIDSGTLTNGNGDNLIAYFSANDGTTWGTKAGNSYMQIINNNSEVYSFGKSSADAPEPQTKVNFNVGVSAIINPTDDLQITDEATLDGLTTVELVYL
12_1141	MKVSFQIKLFISLIAFFSILFALLGGYYYMHVEKQLYQEMGARAKIQAEEIALIPNLRKEVVERDTTAIHQFMQKIAAHSDASFIVIGDKEGIHLFHSVYADRVGKKLVGDDNTEVLHGKSTTTIRRGGLGISLRSKAPIVDDQGEVIGIVSVGYLTSYLNTITVNKAVSILVAAILLLISLFVFSWFFTRSIKKQIFSLEPREIGLLVRQQKAMMESIYEGVIAIDNNLHIEVINQAARELLGLGQPAQAIRGQHITEVITPSPFFLKEVMLKNDTHDEICRFNELTVIASRVRIMLENSLQGWVITFRDRNEIDSLSAQLSQVKRYVDNLRIMRHEQLNCMTTLSGLLHMGRYNEAIDYIQAQSEHAQELLDFISSRFSSPTLCGLLLGKAARAGEK…
12_2379	MRWATRHYDDILLALWQHLVLVGAAMLMVFAISLFLGITTARRPRLYALVMAVTGMIFSIPGLALFALLIPWLGIGMLPAIVGLTAYALMILTRNIATGFHAIPLDVREAARGMGYGAWRNLREVELPLALPFIITGLRIATTTLIGIATVAAYINAGGLGAIILAGLDQRYPEKIFIGGGLTSLLAIGADLFFVRLQRRVLQGRDQ
12_3024	MSKALSVNAAASGRQQIFDFLYKWGMLLTVVALIAIFGVASDNFLDPFNIINILRSIAIVTVIAIGVSISLTVGGFDLSVGSTASLANALVISLFVWHGFGTTGAIVITLALCTLVGLFNAFLIVVLRIPDMLATLASLFVIQGVAMTYSYGGSITENMVLPSGEMAEGLIPAAFGALGQVPTIVVVMLVVTLAAQLALSLTTHGRRMYAIGGNPEAARLSGIRTTRYKVAAYVIASLLAGLGGILLASRIGSSQVNAGGGYLMDAVAAAWIGFSLAGSGKPNALGTLVGAVILGVLSNGLVMLSVPYYAMDIIKGLVLAAALAITYIQKR
12_977	MSYALTMRTLMQALRQAAADHNWSAVRNVDLKIAELLTAVRGKPLDAADSKALDELREIHRQVRDYCQGQSDIIANKMALAMRNREGATAYAAFMDAEDMG
12_2372	MKWQHAKKVNLVILLSISVLLAIAFGTSALTGGAERPNTDVEGTFQLGFYDLMSQTKEIYNSRMKTTKGTILATITSPDDNRFVLKEKFTPTSGKNGKLYFYLTPIYYTTTHKGLMIDGLVDMLMNTNFWMEPLAFNGQPLVVGQSGSIFLYPIQQ
32_682	MNQFGGQEALRPRSWCFLYSYSLRNGKARNERSPALKINSEEGGMLPEKLSEAW
12_995	MIGRLINCLILLVSFSAASAYAVNCQRASMPLENTICNNDNLHWLDSTMTVIYHTMLVRNPSQQVHKKYQEWEKSLQACTSDSCIERAYYQGISSISDVAPDFDWEGLWWNTSVSNLSGGMIQFSRSAEWSVTTDIRVWSGLNKDEFTAEARKLYGMALVERIADTSNCKLLFIPRKSGALQVYSNADWGCRISMPTGAFIDGRYLRSDHDPRPKATLYSLGIFSDPKMDERFRALVGDDYQKFVDTANVYIYQDDIDNIGATVVSMWVRGAANNHTAIIMYTQSNIWAARVERDSAGKMQLYYFSTRGNDIKKMPRTLAGWKLRYLDQ
32_394	MKIDSSNYMLSTLSSGSSQNDASRKPLGITRNSGQASPQSGYWQLSSTAVSAVVNLKKGEMMPYYQGSPVQWQLIQYDLGKETPV
32_4287	MLLFFHAGNEYEISQAKNLRRNGFVLYLLFLWKCNVNCEVVYRIITGQIPFPDDKKFQ
32_552	MRMIVLILANYTSPAHIEKDFFAYYFPALFARKIMERLWRFNEKNLKIKWREYLNLFLCP
12_986	MKVVANQYNLATAINKSSAAEQTRTVAQEGTKIERSAAIDPVLGDAQTQLSALPEVDMARVAEMKDAISSGKIAVNLDSLTDAMQKYFQR
32_508	MQRLNIARKYSLNTDVDYLLIPFEILNECRLPAGGEETKSAFADG
32_945	MLLLPDYLCATHRSGGFIVRQFNRAHLVCLCLDGVKNSLSDLLYFMSAMII
32_1695	MRPGMMKGKSHVIYLLVFTMIAKNKRFPAAHFQSRKCMDIMS
32_4674	MPLAGWTCRKRRLTNKKTFSNGGNPWWVIRDSRELDIARHLRRVICA
12_999	MKRELLNIKKTGRNKIDHDLNLKINVFKTLRQENVLMKDYINLLENRIIFLEGVILEKTKNKS
32_3670	MEGESLLKTPNGEKRREISLLSSSGKYHAACYRQKRVSGDKVHLT
32_885	MSASPRSLQAKRISFNNDFAVFIRIFRVYPTLNNDDFSGDSLPYVLIYAR
12_3793	MSTVPVFYSPAVLHFFSIFICSLFQQTMTLNVLCPLIFLGVWLRILVAWYLVDLLMSPGIIPPAMRDNGC
12_3712	MNDYCQCMAITPVPAVKGWRTVSRVQVKSSPQRLLRRSVRKGWLTEEQAQQRLVESTEQHSDLPYLNVKSLSNQQQFWVFIRHGELRSEPVSGTFTSYGLSSTATIPWF
32_1998	MLTQAAPEQAKTIIHCFILTYFHSVFLSTLLNSQNDKLYKFNYFVKWSASFLFLLW
12_3294	MKIGIMQPYLFPYLGYFQLINAVDQFVIYDDVNYIRQGYINRNTILMGNSPQRFTVAVPGASSFKKINTLSFDVNVAKVLKTVHQAYHKRPYFEPVFSIVEKVLTAEQRQIPMLCQYAFKEIFSWLGIEVSLHMASDLNYSRDETASGKVMNICRTLGGDHYINSPGGQHLYHSDEFVAQGMKLSFIKMDDVHYPQGGGKFHAGLSIIDVLMNCSPSEVKVLLGQYQLI
12_3885	MLSPAETLGIPVRFYSLDAAFAPADDLQPENGDWVLAVNYFGLVDNLAQSLMERFNPQQIVWDHSQAFFSAPQPGLATIYSPRKFFGVPDGGMLAGEIQVDIPPTGESGSLQRTEHLLIRLAQGAEAGYTAYRQAEQTLEELPGEGMSMLTHRLLAGIDYQACEQRRLENYQYLYQRLACINALNLPARPECGPLCYPLLTENENLREALRQRRIFIPVYWLDALQRVSVDSIEHRYIRHILPLPVDHRYGLDEMQSLADFVIAYLSYTGEGSDEKN
12_3523	MLELGAGEGYTLYSQALMYPNSRFVGVELESENSLSSQQALLGSAPDNLALFSLSLDDLLCQDIGEYDYIIIHGSFSWLSNDIRDQLLAFCQQHLSPQGCIAIEWECHPGAKINEIIRDAVQIHSSLANDIETQIASSRAMLSWLKLNGVTGEAAFLKSSDTLSDLLISHSLLQTPNEYRYLLEFAGVIETFGLAYVGDLLPWTELAAHYDEKIQHLHNVLSPLNNKILIQQYLDFAVNRGTRFSLLTHSDNAQTVSVLPDLTKLKDLRWAGSFRRQSLQGRILNTLTANSETPVSTDDIATLALLDALGDGWPSSLTFEQLVYNVRQPDLEDKAWREDISQSLSALFLKGLPDLHFSLDKSVYDTCQAAPAQWVAATRGKYAINRWHETVELNDEELS…
12_3572	MLTDEQIADFCHAFIEKASPRYIFGLTSYGIEMAKVFNVEGIIDNKTTQTQIDGFPIISLSQVPSDALIVSSIMDGRPVSAWRTLSAAGHKQIDYFSFYRYFSHLLSKPTWYHQPEFVRDYAENREAYERIRALLADDISKRTFDDIINFRLTNKLQFLAQYNICLNDQYFDLPFIGEYAEHFIDCGSFDGATSVEFMRRFPSYNTVCIFEPEPRQAQSIQQAMQGRENVYVYPCGVSHSQQKLSFSSSGSTSHASEDGGIDVEMVALDDVLKGRVTFIKMDIEGFESQALEGAKRIIRQQHPLLAVCCYHKPDDFRTLPEQVLGYREDYDIYLRHYTEGLLETVYYFVPRKGAQ
12_3938	MYLGIDLGTSEVKALVIDENNDIVATHSAPLTIQRPHQHWSEQSPEAWWDATEYLMSTLREKCGHHWQAIKAIGLSGQMHGAVLLDAAGNTIRPAILWNDTRSAQECAELEEIAPELHQVAGNLAMPGFTAPKLLWVRRHEPQNFARIETVLLPKDYLRFKMTGKKVSDMSDSAGTLWLDVEKRDWSDALLEKCGLTRANMPELVEGCDISATLDPVVAQRWGLNPSVVVAGGGGDNAVSAIGVGAVSPGDAFISLGTSGVLFVVTDAYRPAPQSAVHAFCHVLPNLWHQMSVMLSAASCLQWFCRLVGTTETELLEEIAQLSDAEKASAPMFLPYLSGERTPHNDPDARGMFWGLTHSSQRALMGYAVLEGVSFGIADGLRVLQESGTNIEQCSLVGG…
12_3605	MTRVEKTKKTTIYDLAELTGVSASAVSAILNGNWKKRRISAKLAEKVTRIAEEQGYAVNRQASLLRSKKSNVIGMIVPKYDNRYFGSIAEKFEEMARARGLLPIITCTRRQPELEVEAARAMLSWQVDWVIATGATHPDKIAQMCHQAGVPTLNLDLPGTLAPSIISDNYAGAKALTESILASSQKRYGVLAPLTFVGGRITDNNTAERLRGFLDAHKAHGLTVPETQQLVTGYSSARVEGLLKSVYPSPDIPLPGLFVNSTISLEGVVRWLAQNGQTGSHQPPMGCFDWDPFVSLLGHDIDMVRQDVPAMLDKVFEIVDSGDTTIRRIEIPPELIASQNMAR
12_3939	MNDQYTWLHIGLGSFHRAHQAWYLHRLIASGDTRWHIAAGNIRNDAEHVVQALAAQNGRYVLETVSPEGEREYEEITSIQKLLPWQADLQPLIAEGARAQTKVIAFTVTEGGYYLNTSHKLEVNNPDLASDLNGGCKTIYGVITRILEARMANNAGPLTLLNCDNVRHNGERFHDGLVEFLQLTGKQAVIDWLSANATCPNTMVDRITPRPAADLPARIKAQTGIDDKAPVMGETFIQWVVEDRFRDVRPALENVGVELVTSVIPYEEAKIRILNSSHSCIAWAGTLIGQQYIHESTLTDFIYQIADRYVTEDVIPCLGDNGIDLPTYRDVVLKRFTNPHIQDTNQRVAADGFSKIPAMIAPTLRECYQRDARPNATAMLPALFYVFMEQWHKGTLPYE…
12_3201	MNTSLNGKVAAITGAASGIGLECAKTLLAAGAKVVLIDREGEKLKKIVAELGDNAFALQIDLFNTGQVDNMLAGIIELAGGLDIFHANAGAYIGGPVAEGDPDIWDRVLNLNINAAFRCVRAVLPHMIAQKSGDIIFTSSIAGVVPVIWEPIYTASKFAVQAFVHTTRRQVSEHGVRVGAVLPGPVVTALLDDWPQAKMEEALANGSLMQPIEVAESVLFMVTRSKNVTVRDLVILPNSVDL
12_3527	MKSKAVIFDMDGVIIDSEGLWRQAQKDALAGWGVTVNDEECETLTKGKRLDEIARVWCEYCPLQTDPGVLESAIRKRITGLIATEGEAMDGVYAVLHHFRHRGYRIALATSSSHQVIEAVLSKLNLRGHFDVICSADDERYGKPHPAVYLSALKKLGLPAAECLVIEDSLSGFRAAQAAGIDTIVVSDGCQHPCFSEAIGRYTSMPQLLETLAPPVRAAG
32_1730	MLIAENLHSKTVSGNLLTKSYDAGKDTRICCTHLQDVRQDK
12_4065	MHKNVMASMLGVVLFGALSNISWAADQSEDLNATVTKRELYTQLATLAQSLSQKGGVSKEELINYIDNHVKATDKSTREYVDNAISAQDILQSVYTDALAERIDAQNRSLASQRDAINTVKQDVTVSVGKVNKELDEQKDVLRGEIGQAKADAIAQADNNAKVVRGELKQQGDSLRGEIGSAKRDAYARADSNAKAVRGELKQQGDSLRSEIGSVKRDAYARIDSNTETVRGELSQTSKYLSGKINANQSAVSKNSRRLDLHESWQKMATDRMNGLQKQISNNRKEIRESAAQNAALAGLFQPYSVGKFNATAALGGYSDKQAVAVGIGYRFTDNVAGKMAVAAGGDSVSWNTGISLEF
32_888	MEKAARFNRCGQQLPCDVNVNFLPYRGDKNKGAGSVPTPVYYFMGV
33_2792	MRLFLCLLLQCSSFCRLSSPFFSPGCLKNGHSNVVGFNFRNGCVVLNQYNE
12_3888	MQFVASSDNPASALSVNIASLQRPGGGELLCAIRFEVEEGKCLAVIGPNGSGKTSLLRAISQEHPLQKGDIQLLGRSVSALSRQQRAKQIAVLAQNDTPDLRLALEDYVALGRIPHARDAPRDRHDAIVTNAIKETGLLALRKRSLSALSGGERQRAALARVLAQMPSLVLLDEPTNHLDPSGRVELLSLVKNKGITVVAVLHDLSLIESFADRVLLLSQGRMVLCDTPERVLVSENLYPVFGLTCSGSVTPL
12_4057	MDNLRFSSAPTADSIDASIAQHYPDCEPVAVIGYACHFPESPDGETFWQNLLEGRECSRRFTREELLAVGLDAAIIDDPHYVNIGTVLDNADCFDATLFGYSRQEAESMDPQQRLFLQAVWHALEHAGYAPGAVPHKTGVFASSRMSTYPGREALNVTEVAQVKGLQSLMGNDKDYIATRAAYKLNLHGPALSVQTACSSSLVAVHLACESLRAGESDMAVAGGVALSFPQQAGYRYQPGMIFSPDGHCRPFDASAEGTWAGNGLGCVVLRRLRDALLSGDPIISVILSSAVNNDGNRKVGYTAPSVAGQQAVIEEALMLAAIDDRQVGYIETHGTGTPLGDAIEIEALRNVYAPRPQDQRCALGSVKSNMGHLDTAAGIAGLLKTVLAVSRGQIPPLL…
